# Supplementary material for: Bis(2,2′-bipyridine)(5-isothio­cyanato-1,10-phenanthroline)ruthenium(II) bis­(hexa­fluoridophosphate) acetonitrile solvate
Source: Acta Crystallogr Sect E Struct Rep Online. 2009 Sep 9;65(Pt 10):m1184. doi: 10.1107/S1600536809035302 (PMC2970250; doi:10.1107/S1600536809035302)
Supplement: Supplementary file 1 [file e-65-m1184-sup1.cif]

##############################################################################
###                                                                        ###
###        Electronic paper (Acta Crystallographica Section E)             ###
###                                                                        ###
##############################################################################
#                                                                            #
# This CIF contains the data in a paper accepted for publication in Acta     #
# Crystallographica Section E. It conforms to the requirements of Notes      #
# for Authors for Section E, and has been peer reviewed under the auspices   #
# of the IUCr Commission on Journals.                                        #
#                                                                            #
# Full details of the Crystallographic Information File format               #
# are given in the paper "The Crystallographic Information File (CIF):       #
# a New Standard Archive File for Crystallography" by S. R. Hall, F. H.      #
# Allen and I. D. Brown [Acta Cryst. (1991), A47, 655-685].                  #
#                                                                            #
# The current version of the core CIF dictionary is obtainable from          #
# ftp://ftp.iucr.org/pub/cif_core.dic. The current version number is 2.4.    #
#                                                                            #
# Software is freely available for graphical display of the structure(s) in  #
# this CIF.  For information consult the CIF home page http://www.iucr.org/  #
# cif/home.html                                                              #
#                                                                            #
# This file may be used for bona fide research purposes within the           #
# scientific community so long as proper attribution is given to the journal # 
# article from which it was obtained.                                        #
#                                                                            #
##############################################################################
                                             
data_I
_audit_creation_method     SHELXL-97
_chemical_name_systematic
;
Bis(2,2'-bipyridine)(5-isothiocyanato-1,10-phenanthroline)ruthenium(II)
bis(hexafluoridophosphate) acetonitrile solvate
;
_chemical_name_common     ?
_chemical_formula_moiety     'C33 H23 N7 Ru S 2+, 2(F6 P -), C2 H3 N'
_chemical_formula_sum     'C35 H26 F12 N8 P2 Ru S'
_chemical_formula_iupac     '[Ru (C10 H8 N2)2 (C13 H7 N3 S)] (P F6)2, C2 H3 N'
_chemical_formula_weight     981.71
_chemical_melting_point     ?
_symmetry_cell_setting     Triclinic
_symmetry_space_group_name_H-M     'P -1'
_symmetry_space_group_name_hall     '-P 1'
loop_
    _symmetry_equiv_pos_as_xyz
    'x, y, z'
    '-x, -y, -z'
_cell_length_a     9.129(3)
_cell_length_b     12.397(4)
_cell_length_c     17.084(5)
_cell_angle_alpha     88.618(4)
_cell_angle_beta     89.704(5)
_cell_angle_gamma     72.870(4)
_cell_volume     1847.1(10)
_cell_formula_units_Z     2
_cell_measurement_reflns_used     32297
_cell_measurement_theta_min     2.33
_cell_measurement_theta_max     24.92
_cell_measurement_temperature     150
_exptl_crystal_description     'block'
_exptl_crystal_colour     'red'
_exptl_crystal_size_max     0.24
_exptl_crystal_size_mid     0.13
_exptl_crystal_size_min     0.10
_exptl_crystal_density_diffrn     1.765
_exptl_crystal_density_meas     ?
_exptl_crystal_density_method     'not measured'
_exptl_crystal_F_000     980
_exptl_absorpt_coefficient_mu     0.670
_exptl_absorpt_correction_Type     multi-scan
_exptl_absorpt_process_details     '(SADABS; Sheldrick, 1996)'
_exptl_absorpt_correction_T_min     0.83
_exptl_absorpt_correction_T_max     0.95
_exptl_special_details
;
X-ray crystallographic data for I were collected from a single-crystal sample,
which was mounted on a loop fiber. Data were collected using a Bruker smart
diffractometer equiped with an <i>APEX</i> II CCD Detector, a graphite
monochromator. The crystal-to-detector distance was 5.0 cm, and the data
collection was carried out in 512 <i>x</i> 512 pixel mode. The initial
unit-cell parameters were determined by a least-squares fit of the angular
setting of strong reflections, collected by a 10.0 degree scan in 33 frames
over four different parts of the reciprocal space (132 frames total).
;
_diffrn_ambient_temperature     150
_diffrn_radiation_type     MoK\a
_diffrn_radiation_wavelength     0.71073
_diffrn_radiation_source     'X-ray sealed tube'
_diffrn_radiation_monochromator     'Graphite'
_diffrn_measurement_device_type     'Bruker APEXII CCD'
_diffrn_measurement_method     \w
_diffrn_detector_area_resol_mean     8.3
_diffrn_reflns_number     178384
_diffrn_reflns_av_R_equivalents     0.061
_diffrn_reflns_av_sigmaI/netI     0.0200
_diffrn_reflns_theta_min     1.19
_diffrn_reflns_theta_max     25.25
_diffrn_reflns_theta_full     25.25
_diffrn_measured_fraction_theta_max     0.999
_diffrn_measured_fraction_theta_full     0.999
_diffrn_reflns_limit_h_min     -10
_diffrn_reflns_limit_h_max     10
_diffrn_reflns_limit_k_min     -14
_diffrn_reflns_limit_k_max     14
_diffrn_reflns_limit_l_min     -20
_diffrn_reflns_limit_l_max     20
_refine_special_details
;
Refinement of <i>F</i>^2^ against ALL reflections. The weighted <i>R</i>-factor
<i>wR</i> and goodness of fit <i>S</i> are based on <i>F</i>^2^, conventional
<i>R</i>-factors <i>R</i> are based on <i>F</i>, with <i>F</i> set to zero for
negative <i>F</i>^2^. The threshold expression of <i>F</i>^2^ >
\s(<i>F</i>^2^) is used only for calculating <i>R</i>-factors(gt) <i>etc</i>.
and is not relevant to the choice of reflections for refinement.
<i>R</i>-factors based on <i>F</i>^2^ are statistically about twice as large
as those based on <i>F</i>, and <i>R</i>- factors based on ALL data will be
even larger.
;
_reflns_number_total     6687
_reflns_number_gt     6155
_reflns_threshold_expression     I>2\s(I)
_refine_ls_structure_factor_coef     Fsqd
_refine_ls_matrix_type     full
_refine_ls_R_factor_all     0.0596
_refine_ls_R_factor_gt     0.0553
_refine_ls_wR_factor_gt     0.1491
_refine_ls_wR_factor_ref     0.1524
_refine_ls_goodness_of_fit_ref     1.179
_refine_ls_restrained_S_all     1.179
_refine_ls_number_reflns     6687
_refine_ls_number_parameters     536
_refine_ls_number_restraints     0
_refine_ls_hydrogen_treatment     constr
_refine_ls_weighting_scheme     calc
_refine_ls_weighting_details
              'w=1/[\s^2^(Fo^2^)+(0.0708P)^2^+4.8035P] where P=(Fo^2^+2Fc^2^)/3'
_atom_sites_solution_hydrogens     geom
_atom_sites_solution_primary     direct
_atom_sites_solution_secondary     difmap
_refine_ls_shift/su_max     0.001
_refine_ls_shift/su_mean     0.000
_refine_diff_density_max     1.445
_refine_diff_density_min     -0.860
_refine_ls_extinction_method     none
_refine_ls_extinction_coef     ?
loop_
    _atom_type_symbol
    _atom_type_description
    _atom_type_scat_dispersion_real
    _atom_type_scat_dispersion_imag
    _atom_type_scat_source
    'C' 'C' 0.0033 0.0016
                         'International Tables Vol C Tables 4.2.6.8 and 6.1.1.4'
    'H' 'H' 0.0000 0.0000
                         'International Tables Vol C Tables 4.2.6.8 and 6.1.1.4'
    'N' 'N' 0.0061 0.0033
                         'International Tables Vol C Tables 4.2.6.8 and 6.1.1.4'
    'F' 'F' 0.0171 0.0103
                         'International Tables Vol C Tables 4.2.6.8 and 6.1.1.4'
    'P' 'P' 0.1023 0.0942
                         'International Tables Vol C Tables 4.2.6.8 and 6.1.1.4'
    'S' 'S' 0.1246 0.1234
                         'International Tables Vol C Tables 4.2.6.8 and 6.1.1.4'
    'Ru' 'Ru' -1.2594 0.8363
                         'International Tables Vol C Tables 4.2.6.8 and 6.1.1.4'
_computing_data_collection     'APEX2 (Bruker, 2008)'
_computing_cell_refinement     'SAINT (Bruker, 2008)'
_computing_data_reduction     'SAINT (Bruker, 2008)'
_computing_structure_solution     'SHELXS97 (Sheldrick, 2008)'
_computing_structure_refinement     'SHELXL97 (Sheldrick, 2008)'
_computing_molecular_graphics     'SHELXTL (Sheldrick, 2008)'
_computing_publication_material     'UdMX (Maris, 2004)'
loop_
    _atom_site_type_symbol
    _atom_site_label
    _atom_site_fract_x
    _atom_site_fract_y
    _atom_site_fract_z
    _atom_site_U_iso_or_equiv
    _atom_site_adp_type
    _atom_site_calc_flag
    _atom_site_refinement_flags
    _atom_site_occupancy
    _atom_site_disorder_assembly
    _atom_site_disorder_group
    Ru Ru 0.38640(4) 0.62025(3) 0.24834(2) 0.03144(14) Uani d . 1 . .
    S S -0.09857(19) 0.94046(14) 0.70014(10) 0.0591(4) Uani d . 1 . .
    N N1 0.4231(4) 0.7694(3) 0.2119(2) 0.0367(8) Uani d . 1 . .
    N N2 0.3529(5) 0.6162(4) 0.1294(2) 0.0388(9) Uani d . 1 . .
    N N3 0.6085(4) 0.5205(3) 0.2332(2) 0.0357(8) Uani d . 1 . .
    N N4 0.3658(5) 0.4625(3) 0.2763(2) 0.0341(8) Uani d . 1 . .
    N N5 0.4022(5) 0.6486(3) 0.3666(2) 0.0369(9) Uani d . 1 . .
    N N6 0.1613(5) 0.7088(3) 0.2710(2) 0.0360(9) Uani d . 1 . .
    N N7 0.0887(6) 0.8460(4) 0.5781(3) 0.0602(13) Uani d . 1 . .
    C C1 0.4583(6) 0.8450(4) 0.2582(3) 0.0431(11) Uani d . 1 . .
    H H1 0.4678 0.8303 0.3130 0.052 Uiso calc R 1 . .
    C C2 0.4806(6) 0.9433(4) 0.2279(4) 0.0519(14) Uani d . 1 . .
    H H2 0.5066 0.9947 0.2615 0.062 Uiso calc R 1 . .
    C C3 0.4652(6) 0.9660(5) 0.1489(4) 0.0565(15) Uani d . 1 . .
    H H3 0.4791 1.0338 0.1275 0.068 Uiso calc R 1 . .
    C C4 0.4294(6) 0.8901(5) 0.1012(4) 0.0510(13) Uani d . 1 . .
    H H4 0.4183 0.9048 0.0464 0.061 Uiso calc R 1 . .
    C C5 0.4095(5) 0.7919(4) 0.1334(3) 0.0410(11) Uani d . 1 . .
    C C6 0.3705(5) 0.7049(4) 0.0877(3) 0.0409(11) Uani d . 1 . .
    C C7 0.3534(6) 0.7108(5) 0.0063(3) 0.0536(14) Uani d . 1 . .
    H H7 0.3704 0.7722 -0.0229 0.064 Uiso calc R 1 . .
    C C8 0.3122(7) 0.6279(6) -0.0310(3) 0.0581(15) Uani d . 1 . .
    H H8 0.2978 0.6322 -0.0861 0.070 Uiso calc R 1 . .
    C C9 0.2917(7) 0.5380(5) 0.0119(3) 0.0524(13) Uani d . 1 . .
    H H9 0.2623 0.4800 -0.0132 0.063 Uiso calc R 1 . .
    C C10 0.3144(6) 0.5336(4) 0.0915(3) 0.0430(11) Uani d . 1 . .
    H H10 0.3027 0.4706 0.1209 0.052 Uiso calc R 1 . .
    C C11 0.7259(6) 0.5555(4) 0.2073(3) 0.0433(11) Uani d . 1 . .
    H H11 0.7092 0.6338 0.1968 0.052 Uiso calc R 1 . .
    C C12 0.8704(6) 0.4822(5) 0.1952(3) 0.0463(12) Uani d . 1 . .
    H H12 0.9506 0.5099 0.1760 0.056 Uiso calc R 1 . .
    C C13 0.8972(6) 0.3692(5) 0.2112(3) 0.0459(12) Uani d . 1 . .
    H H13 0.9962 0.3177 0.2042 0.055 Uiso calc R 1 . .
    C C14 0.7764(6) 0.3316(4) 0.2379(3) 0.0410(11) Uani d . 1 . .
    H H14 0.7922 0.2537 0.2498 0.049 Uiso calc R 1 . .
    C C15 0.6340(6) 0.4075(4) 0.2469(3) 0.0371(10) Uani d . 1 . .
    C C16 0.4958(6) 0.3749(4) 0.2704(3) 0.0359(10) Uani d . 1 . .
    C C17 0.4963(7) 0.2647(4) 0.2856(3) 0.0447(12) Uani d . 1 . .
    H H17 0.5869 0.2040 0.2786 0.054 Uiso calc R 1 . .
    C C18 0.3620(7) 0.2441(4) 0.3113(3) 0.0464(12) Uani d . 1 . .
    H H18 0.3604 0.1693 0.3234 0.056 Uiso calc R 1 . .
    C C19 0.2330(6) 0.3325(4) 0.3189(3) 0.0442(12) Uani d . 1 . .
    H H19 0.1402 0.3198 0.3361 0.053 Uiso calc R 1 . .
    C C20 0.2374(6) 0.4408(4) 0.3015(3) 0.0386(10) Uani d . 1 . .
    H H20 0.1469 0.5020 0.3075 0.046 Uiso calc R 1 . .
    C C21 0.5229(6) 0.6167(4) 0.4138(3) 0.0440(11) Uani d . 1 . .
    H H21 0.6173 0.5708 0.3936 0.053 Uiso calc R 1 . .
    C C22 0.5166(7) 0.6483(5) 0.4923(3) 0.0534(14) Uani d . 1 . .
    H H22 0.6053 0.6249 0.5246 0.064 Uiso calc R 1 . .
    C C23 0.3801(7) 0.7136(5) 0.5214(3) 0.0505(13) Uani d . 1 . .
    H H23 0.3741 0.7355 0.5746 0.061 Uiso calc R 1 . .
    C C24 0.2514(6) 0.7481(4) 0.4746(3) 0.0436(12) Uani d . 1 . .
    C C25 0.1014(7) 0.8152(4) 0.5000(3) 0.0453(12) Uani d . 1 . .
    C C26 -0.0220(7) 0.8445(5) 0.4516(4) 0.0527(14) Uani d . 1 . .
    H H26 -0.1182 0.8893 0.4705 0.063 Uiso calc R 1 . .
    C C27 -0.0085(6) 0.8087(4) 0.3729(3) 0.0450(12) Uani d . 1 . .
    C C28 -0.1299(6) 0.8342(5) 0.3191(4) 0.0505(13) Uani d . 1 . .
    H H28 -0.2295 0.8775 0.3348 0.061 Uiso calc R 1 . .
    C C29 -0.1060(6) 0.7975(5) 0.2446(3) 0.0495(13) Uani d . 1 . .
    H H29 -0.1884 0.8139 0.2082 0.059 Uiso calc R 1 . .
    C C30 0.0415(6) 0.7351(4) 0.2220(3) 0.0437(11) Uani d . 1 . .
    H H30 0.0572 0.7103 0.1696 0.052 Uiso calc R 1 . .
    C C31 0.1371(6) 0.7452(4) 0.3460(3) 0.0400(11) Uani d . 1 . .
    C C32 0.2664(6) 0.7137(4) 0.3967(3) 0.0405(11) Uani d . 1 . .
    C C33 0.0016(7) 0.8891(4) 0.6287(3) 0.0510(13) Uani d . 1 . .
    P P1 1.0000 0.5000 0.5000 0.0572(6) Uani d S 1 . .
    F F11 0.9341(5) 0.5008(5) 0.4141(3) 0.0975(15) Uani d . 1 . .
    F F12 0.8596(5) 0.4634(3) 0.5351(3) 0.0808(13) Uani d . 1 . .
    F F13 0.9038(5) 0.6276(3) 0.5092(3) 0.0901(15) Uani d . 1 . .
    P P2 0.5000 1.0000 0.5000 0.0427(4) Uani d S 1 . .
    F F21 0.4009(6) 0.9596(4) 0.5648(3) 0.0951(15) Uani d . 1 . .
    F F22 0.6131(6) 0.8810(4) 0.5037(5) 0.145(3) Uani d . 1 . .
    F F23 0.4083(11) 0.9609(7) 0.4380(4) 0.177(4) Uani d . 1 . .
    P P3 0.17933(17) 0.24155(12) 0.02025(9) 0.0502(4) Uani d . 1 . .
    F F31 0.1520(7) 0.1887(4) 0.1024(3) 0.113(2) Uani d . 1 . .
    F F32 0.0179(5) 0.2320(4) -0.0039(5) 0.129(2) Uani d . 1 . .
    F F33 0.2061(9) 0.2892(4) -0.0615(3) 0.129(2) Uani d . 1 . .
    F F34 0.3376(6) 0.2461(4) 0.0479(4) 0.1127(19) Uani d . 1 . .
    F F35 0.1002(5) 0.3654(3) 0.0503(3) 0.0762(11) Uani d . 1 . .
    F F36 0.2583(5) 0.1159(3) -0.0085(2) 0.0712(10) Uani d . 1 . .
    C C40 0.8638(9) 0.0429(5) 0.1327(4) 0.0609(16) Uani d . 1 . .
    C C41 1.0145(9) -0.0209(6) 0.1065(5) 0.0735(19) Uani d . 1 . .
    H H41A 1.0621 0.0296 0.0780 0.110 Uiso calc R 1 . .
    H H41B 1.0056 -0.0805 0.0718 0.110 Uiso calc R 1 . .
    H H41C 1.0779 -0.0550 0.1519 0.110 Uiso calc R 1 . .
    N N8 0.7473(8) 0.0933(5) 0.1538(4) 0.0753(16) Uani d . 1 . .
loop_
    _atom_site_aniso_label
    _atom_site_aniso_U_11
    _atom_site_aniso_U_22
    _atom_site_aniso_U_33
    _atom_site_aniso_U_12
    _atom_site_aniso_U_13
    _atom_site_aniso_U_23
    Ru 0.0366(2) 0.0291(2) 0.0311(2) -0.01360(15) 0.00462(14) -0.00054(14)
    S 0.0651(9) 0.0567(9) 0.0595(9) -0.0231(7) 0.0200(7) -0.0170(7)
    N1 0.038(2) 0.0318(19) 0.042(2) -0.0128(16) 0.0057(17) -0.0009(16)
    N2 0.039(2) 0.045(2) 0.032(2) -0.0127(18) 0.0064(16) -0.0004(17)
    N3 0.038(2) 0.036(2) 0.036(2) -0.0148(17) 0.0040(16) -0.0035(16)
    N4 0.044(2) 0.0305(19) 0.0313(19) -0.0155(17) 0.0008(16) -0.0018(15)
    N5 0.046(2) 0.0314(19) 0.039(2) -0.0206(17) 0.0010(18) 0.0002(16)
    N6 0.041(2) 0.0303(19) 0.039(2) -0.0144(16) 0.0103(17) 0.0019(16)
    N7 0.076(3) 0.056(3) 0.053(3) -0.025(3) 0.022(3) -0.016(2)
    C1 0.044(3) 0.033(2) 0.053(3) -0.012(2) 0.009(2) -0.002(2)
    C2 0.044(3) 0.032(3) 0.081(4) -0.013(2) 0.013(3) -0.004(3)
    C3 0.048(3) 0.039(3) 0.083(4) -0.015(2) 0.011(3) 0.018(3)
    C4 0.047(3) 0.048(3) 0.061(3) -0.020(2) 0.007(3) 0.016(3)
    C5 0.035(2) 0.040(3) 0.047(3) -0.011(2) 0.008(2) 0.007(2)
    C6 0.034(2) 0.049(3) 0.041(3) -0.015(2) 0.002(2) 0.005(2)
    C7 0.050(3) 0.073(4) 0.041(3) -0.026(3) 0.002(2) 0.017(3)
    C8 0.055(3) 0.092(5) 0.035(3) -0.034(3) -0.004(2) 0.003(3)
    C9 0.052(3) 0.071(4) 0.041(3) -0.028(3) 0.002(2) -0.009(3)
    C10 0.046(3) 0.046(3) 0.041(3) -0.020(2) 0.002(2) -0.005(2)
    C11 0.045(3) 0.039(3) 0.049(3) -0.016(2) 0.004(2) -0.006(2)
    C12 0.038(3) 0.055(3) 0.050(3) -0.018(2) 0.004(2) -0.010(2)
    C13 0.042(3) 0.048(3) 0.044(3) -0.007(2) 0.000(2) -0.013(2)
    C14 0.046(3) 0.037(3) 0.039(3) -0.010(2) -0.001(2) -0.005(2)
    C15 0.045(3) 0.038(2) 0.030(2) -0.014(2) 0.0004(19) -0.0069(18)
    C16 0.046(3) 0.034(2) 0.031(2) -0.017(2) 0.0028(19) -0.0040(18)
    C17 0.057(3) 0.032(2) 0.046(3) -0.013(2) 0.002(2) -0.004(2)
    C18 0.064(3) 0.034(3) 0.049(3) -0.026(2) 0.003(2) 0.001(2)
    C19 0.053(3) 0.045(3) 0.043(3) -0.027(2) 0.004(2) 0.002(2)
    C20 0.042(3) 0.041(3) 0.037(2) -0.018(2) 0.003(2) -0.002(2)
    C21 0.049(3) 0.041(3) 0.047(3) -0.019(2) -0.002(2) -0.003(2)
    C22 0.065(4) 0.051(3) 0.047(3) -0.021(3) -0.009(3) 0.002(2)
    C23 0.065(4) 0.047(3) 0.044(3) -0.023(3) 0.005(3) -0.003(2)
    C24 0.057(3) 0.037(3) 0.043(3) -0.024(2) 0.010(2) -0.003(2)
    C25 0.058(3) 0.041(3) 0.042(3) -0.023(2) 0.014(2) -0.004(2)
    C26 0.056(3) 0.042(3) 0.061(3) -0.017(3) 0.019(3) -0.003(2)
    C27 0.054(3) 0.035(3) 0.050(3) -0.020(2) 0.012(2) -0.002(2)
    C28 0.041(3) 0.047(3) 0.064(4) -0.014(2) 0.005(2) 0.003(3)
    C29 0.043(3) 0.047(3) 0.059(3) -0.014(2) 0.003(2) 0.005(2)
    C30 0.044(3) 0.042(3) 0.048(3) -0.018(2) 0.001(2) 0.004(2)
    C31 0.047(3) 0.030(2) 0.048(3) -0.018(2) 0.009(2) 0.003(2)
    C32 0.056(3) 0.029(2) 0.042(3) -0.021(2) 0.014(2) -0.0019(19)
    C33 0.063(3) 0.039(3) 0.056(3) -0.022(3) 0.014(3) -0.004(2)
    P1 0.0660(14) 0.0391(10) 0.0700(14) -0.0214(10) 0.0305(11) -0.0011(9)
    F11 0.081(3) 0.127(4) 0.083(3) -0.028(3) 0.022(2) -0.014(3)
    F12 0.088(3) 0.057(2) 0.107(3) -0.037(2) 0.051(2) -0.008(2)
    F13 0.103(3) 0.045(2) 0.123(4) -0.022(2) 0.060(3) -0.005(2)
    P2 0.0473(10) 0.0392(9) 0.0432(10) -0.0152(8) 0.0076(8) -0.0015(8)
    F21 0.112(4) 0.068(3) 0.104(3) -0.028(2) 0.058(3) 0.008(2)
    F22 0.096(4) 0.054(3) 0.268(8) -0.002(2) 0.091(5) 0.028(4)
    F23 0.297(10) 0.212(8) 0.097(4) -0.193(8) -0.071(5) 0.027(4)
    P3 0.0517(8) 0.0431(7) 0.0573(9) -0.0161(6) 0.0128(7) -0.0050(6)
    F31 0.170(5) 0.068(3) 0.100(3) -0.032(3) 0.080(4) -0.011(2)
    F32 0.066(3) 0.074(3) 0.248(8) -0.018(2) -0.009(4) -0.045(4)
    F33 0.223(7) 0.065(3) 0.073(3) -0.002(3) 0.052(4) 0.006(2)
    F34 0.073(3) 0.094(3) 0.176(6) -0.031(3) -0.002(3) -0.034(4)
    F35 0.079(3) 0.050(2) 0.102(3) -0.0215(18) 0.034(2) -0.0191(19)
    F36 0.078(2) 0.0481(19) 0.083(3) -0.0129(17) 0.027(2) -0.0085(18)
    C40 0.076(5) 0.045(3) 0.071(4) -0.032(3) 0.005(3) -0.004(3)
    C41 0.086(5) 0.063(4) 0.079(5) -0.033(4) 0.021(4) -0.006(3)
    N8 0.077(4) 0.059(3) 0.094(5) -0.027(3) 0.002(3) -0.015(3)
_geom_special_details
;
All e.s.d.'s (except the e.s.d. in the dihedral angle between two l.s. planes)
are estimated using the full covariance matrix. The cell e.s.d.'s are taken
into account individually in the estimation of e.s.d.'s in distances, angles
and torsion angles; correlations between e.s.d.'s in cell parameters are only
used when they are defined by crystal symmetry. An approximate (isotropic)
treatment of cell e.s.d.'s is used for estimating e.s.d.'s involving l.s.
planes.
;
loop_
    _geom_bond_atom_site_label_1
    _geom_bond_atom_site_label_2
    _geom_bond_site_symmetry_1
    _geom_bond_site_symmetry_2
    _geom_bond_distance
    _geom_bond_publ_flag
    Ru N1 . . 2.056(4) Y
    Ru N3 . . 2.059(4) Y
    Ru N2 . . 2.059(4) Y
    Ru N4 . . 2.064(4) Y
    Ru N6 . . 2.065(4) Y
    Ru N5 . . 2.072(4) Y
    S C33 . . 1.554(6) n
    N1 C1 . . 1.350(6) N
    N1 C5 . . 1.363(6) N
    N2 C6 . . 1.345(6) N
    N2 C10 . . 1.357(6) N
    N3 C11 . . 1.339(6) N
    N3 C15 . . 1.365(6) N
    N4 C20 . . 1.344(6) N
    N4 C16 . . 1.358(6) N
    N5 C21 . . 1.326(7) N
    N5 C32 . . 1.370(6) N
    N6 C30 . . 1.337(7) N
    N6 C31 . . 1.365(6) N
    N7 C33 . . 1.197(7) n
    N7 C25 . . 1.391(7) N
    C1 C2 . . 1.382(7) N
    C1 H1 . . 0.95 ?
    C2 C3 . . 1.371(9) N
    C2 H2 . . 0.95 ?
    C3 C4 . . 1.370(9) N
    C3 H3 . . 0.95 ?
    C4 C5 . . 1.383(7) N
    C4 H4 . . 0.95 ?
    C5 C6 . . 1.472(7) N
    C6 C7 . . 1.396(7) N
    C7 C8 . . 1.366(9) N
    C7 H7 . . 0.95 ?
    C8 C9 . . 1.376(9) N
    C8 H8 . . 0.95 ?
    C9 C10 . . 1.374(7) N
    C9 H9 . . 0.95 ?
    C10 H10 . . 0.95 ?
    C11 C12 . . 1.381(7) N
    C11 H11 . . 0.95 ?
    C12 C13 . . 1.370(8) N
    C12 H12 . . 0.95 ?
    C13 C14 . . 1.388(8) N
    C13 H13 . . 0.95 ?
    C14 C15 . . 1.372(7) N
    C14 H14 . . 0.95 ?
    C15 C16 . . 1.484(7) N
    C16 C17 . . 1.383(7) N
    C17 C18 . . 1.390(8) N
    C17 H17 . . 0.95 ?
    C18 C19 . . 1.360(8) N
    C18 H18 . . 0.95 ?
    C19 C20 . . 1.381(7) N
    C19 H19 . . 0.95 ?
    C20 H20 . . 0.95 ?
    C21 C22 . . 1.403(8) N
    C21 H21 . . 0.95 ?
    C22 C23 . . 1.369(8) N
    C22 H22 . . 0.95 ?
    C23 C24 . . 1.379(8) N
    C23 H23 . . 0.95 ?
    C24 C32 . . 1.401(7) N
    C24 C25 . . 1.448(8) N
    C25 C26 . . 1.356(8) N
    C26 C27 . . 1.419(8) N
    C26 H26 . . 0.95 ?
    C27 C28 . . 1.402(8) N
    C27 C31 . . 1.412(7) N
    C28 C29 . . 1.356(8) N
    C28 H28 . . 0.95 ?
    C29 C30 . . 1.398(8) N
    C29 H29 . . 0.95 ?
    C30 H30 . . 0.95 ?
    C31 C32 . . 1.420(8) N
    P1 F13 . 2_766 1.578(4) N
    P1 F13 . . 1.578(4) N
    P1 F11 . . 1.588(5) N
    P1 F11 . 2_766 1.588(5) N
    P1 F12 . . 1.591(3) N
    P1 F12 . 2_766 1.591(3) N
    P2 F23 . 2_676 1.526(5) N
    P2 F23 . . 1.526(5) N
    P2 F22 . 2_676 1.531(4) N
    P2 F22 . . 1.531(4) N
    P2 F21 . . 1.589(4) N
    P2 F21 . 2_676 1.589(4) N
    P3 F34 . . 1.540(5) N
    P3 F33 . . 1.549(5) N
    P3 F32 . . 1.571(5) N
    P3 F31 . . 1.585(5) N
    P3 F35 . . 1.589(4) N
    P3 F36 . . 1.600(4) N
    C40 N8 . . 1.125(9) N
    C40 C41 . . 1.445(10) N
    C41 H41a . . 0.98 ?
    C41 H41b . . 0.98 ?
    C41 H41c . . 0.98 ?
loop_
    _geom_angle_atom_site_label_1
    _geom_angle_atom_site_label_2
    _geom_angle_atom_site_label_3
    _geom_angle_site_symmetry_1
    _geom_angle_site_symmetry_2
    _geom_angle_site_symmetry_3
    _geom_angle
    _geom_angle_publ_flag
    N1 Ru N3 . . . 96.28(15) n
    N1 Ru N2 . . . 79.03(16) n
    N3 Ru N2 . . . 88.79(16) n
    N1 Ru N4 . . . 174.09(15) n
    N3 Ru N4 . . . 78.91(15) n
    N2 Ru N4 . . . 97.32(15) n
    N1 Ru N6 . . . 88.69(15) n
    N3 Ru N6 . . . 174.60(15) n
    N2 Ru N6 . . . 94.23(16) n
    N4 Ru N6 . . . 96.25(15) n
    N1 Ru N5 . . . 94.83(15) n
    N3 Ru N5 . . . 97.41(16) n
    N2 Ru N5 . . . 171.75(16) n
    N4 Ru N5 . . . 89.23(14) n
    N6 Ru N5 . . . 80.03(16) n
    C1 N1 C5 . . . 118.4(4) N
    C1 N1 RU . . . 126.2(3) N
    C5 N1 RU . . . 115.4(3) N
    C6 N2 C10 . . . 118.9(4) N
    C6 N2 RU . . . 115.5(3) N
    C10 N2 RU . . . 125.6(3) N
    C11 N3 C15 . . . 117.9(4) N
    C11 N3 RU . . . 126.1(3) N
    C15 N3 RU . . . 115.9(3) N
    C20 N4 C16 . . . 118.5(4) N
    C20 N4 RU . . . 125.6(3) N
    C16 N4 RU . . . 115.9(3) N
    C21 N5 C32 . . . 118.1(4) N
    C21 N5 RU . . . 129.4(4) N
    C32 N5 RU . . . 112.4(3) N
    C30 N6 C31 . . . 118.0(4) N
    C30 N6 RU . . . 128.5(3) N
    C31 N6 RU . . . 113.5(3) N
    C33 N7 C25 . . . 144.9(6) N
    N1 C1 C2 . . . 121.7(5) N
    N1 C1 H1 . . . 119.1 ?
    C2 C1 H1 . . . 119.1 ?
    C3 C2 C1 . . . 119.6(6) N
    C3 C2 H2 . . . 120.2 ?
    C1 C2 H2 . . . 120.2 ?
    C4 C3 C2 . . . 119.3(5) N
    C4 C3 H3 . . . 120.4 ?
    C2 C3 H3 . . . 120.4 ?
    C3 C4 C5 . . . 119.7(5) N
    C3 C4 H4 . . . 120.2 ?
    C5 C4 H4 . . . 120.2 ?
    N1 C5 C4 . . . 121.3(5) N
    N1 C5 C6 . . . 114.6(4) N
    C4 C5 C6 . . . 124.1(5) N
    N2 C6 C7 . . . 120.8(5) N
    N2 C6 C5 . . . 115.5(4) N
    C7 C6 C5 . . . 123.7(5) N
    C8 C7 C6 . . . 119.7(5) N
    C8 C7 H7 . . . 120.2 ?
    C6 C7 H7 . . . 120.2 ?
    C7 C8 C9 . . . 119.6(5) N
    C7 C8 H8 . . . 120.2 ?
    C9 C8 H8 . . . 120.2 ?
    C10 C9 C8 . . . 119.0(5) N
    C10 C9 H9 . . . 120.5 ?
    C8 C9 H9 . . . 120.5 ?
    N2 C10 C9 . . . 122.1(5) N
    N2 C10 H10 . . . 118.9 ?
    C9 C10 H10 . . . 118.9 ?
    N3 C11 C12 . . . 122.6(5) N
    N3 C11 H11 . . . 118.7 ?
    C12 C11 H11 . . . 118.7 ?
    C13 C12 C11 . . . 119.5(5) N
    C13 C12 H12 . . . 120.2 ?
    C11 C12 H12 . . . 120.2 ?
    C12 C13 C14 . . . 118.6(5) N
    C12 C13 H13 . . . 120.7 ?
    C14 C13 H13 . . . 120.7 ?
    C15 C14 C13 . . . 119.6(5) N
    C15 C14 H14 . . . 120.2 ?
    C13 C14 H14 . . . 120.2 ?
    N3 C15 C14 . . . 121.7(5) N
    N3 C15 C16 . . . 114.5(4) N
    C14 C15 C16 . . . 123.7(4) N
    N4 C16 C17 . . . 121.5(5) N
    N4 C16 C15 . . . 114.7(4) N
    C17 C16 C15 . . . 123.8(5) N
    C16 C17 C18 . . . 119.0(5) N
    C16 C17 H17 . . . 120.5 ?
    C18 C17 H17 . . . 120.5 ?
    C19 C18 C17 . . . 119.2(5) N
    C19 C18 H18 . . . 120.4 ?
    C17 C18 H18 . . . 120.4 ?
    C18 C19 C20 . . . 119.7(5) N
    C18 C19 H19 . . . 120.2 ?
    C20 C19 H19 . . . 120.2 ?
    N4 C20 C19 . . . 122.1(5) N
    N4 C20 H20 . . . 118.9 ?
    C19 C20 H20 . . . 118.9 ?
    N5 C21 C22 . . . 122.5(5) N
    N5 C21 H21 . . . 118.7 ?
    C22 C21 H21 . . . 118.7 ?
    C23 C22 C21 . . . 118.6(5) N
    C23 C22 H22 . . . 120.7 ?
    C21 C22 H22 . . . 120.7 ?
    C22 C23 C24 . . . 120.8(5) N
    C22 C23 H23 . . . 119.6 ?
    C24 C23 H23 . . . 119.6 ?
    C23 C24 C32 . . . 117.4(5) N
    C23 C24 C25 . . . 125.1(5) N
    C32 C24 C25 . . . 117.5(5) N
    C26 C25 N7 . . . 121.2(5) N
    C26 C25 C24 . . . 122.4(5) N
    N7 C25 C24 . . . 116.4(5) N
    C25 C26 C27 . . . 120.5(5) N
    C25 C26 H26 . . . 119.7 ?
    C27 C26 H26 . . . 119.7 ?
    C28 C27 C31 . . . 117.4(5) N
    C28 C27 C26 . . . 124.4(5) N
    C31 C27 C26 . . . 118.3(5) N
    C29 C28 C27 . . . 120.3(5) N
    C29 C28 H28 . . . 119.9 ?
    C27 C28 H28 . . . 119.9 ?
    C28 C29 C30 . . . 119.2(5) N
    C28 C29 H29 . . . 120.4 ?
    C30 C29 H29 . . . 120.4 ?
    N6 C30 C29 . . . 122.9(5) N
    N6 C30 H30 . . . 118.6 ?
    C29 C30 H30 . . . 118.6 ?
    N6 C31 C27 . . . 122.3(5) N
    N6 C31 C32 . . . 116.4(4) N
    C27 C31 C32 . . . 121.3(5) N
    N5 C32 C24 . . . 122.5(5) N
    N5 C32 C31 . . . 117.5(4) N
    C24 C32 C31 . . . 119.9(5) N
    N7 C33 S . . . 174.4(6) N
    F13 P1 F13 2_766 . . 180.0(4) N
    F13 P1 F11 2_766 . . 89.6(3) N
    F13 P1 F11 . . . 90.4(3) N
    F13 P1 F11 2_766 . 2_766 90.4(3) N
    F13 P1 F11 . . 2_766 89.6(3) N
    F11 P1 F11 . . 2_766 180.000(2) N
    F13 P1 F12 2_766 . . 90.9(2) N
    F13 P1 F12 . . . 89.1(2) N
    F11 P1 F12 . . . 90.3(3) N
    F11 P1 F12 2_766 . . 89.7(3) N
    F13 P1 F12 2_766 . 2_766 89.1(2) N
    F13 P1 F12 . . 2_766 90.9(2) N
    F11 P1 F12 . . 2_766 89.7(3) N
    F11 P1 F12 2_766 . 2_766 90.3(3) N
    F12 P1 F12 . . 2_766 180.0000(10)
                                    N
    F23 P2 F23 2_676 . . 180.0(6) N
    F23 P2 F22 2_676 . 2_676 89.3(5) N
    F23 P2 F22 . . 2_676 90.7(5) N
    F23 P2 F22 2_676 . . 90.7(5) N
    F23 P2 F22 . . . 89.3(5) N
    F22 P2 F22 2_676 . . 180.0(6) N
    F23 P2 F21 2_676 . . 91.9(4) N
    F23 P2 F21 . . . 88.1(4) N
    F22 P2 F21 2_676 . . 91.9(3) N
    F22 P2 F21 . . . 88.1(3) N
    F23 P2 F21 2_676 . 2_676 88.1(4) N
    F23 P2 F21 . . 2_676 91.9(4) N
    F22 P2 F21 2_676 . 2_676 88.1(3) N
    F22 P2 F21 . . 2_676 91.9(3) N
    F21 P2 F21 . . 2_676 180.000(2) N
    F34 P3 F33 . . . 90.6(4) N
    F34 P3 F32 . . . 176.7(4) N
    F33 P3 F32 . . . 92.6(4) N
    F34 P3 F31 . . . 90.3(4) N
    F33 P3 F31 . . . 178.0(3) N
    F32 P3 F31 . . . 86.6(4) N
    F34 P3 F35 . . . 91.2(3) N
    F33 P3 F35 . . . 90.9(2) N
    F32 P3 F35 . . . 89.8(2) N
    F31 P3 F35 . . . 90.9(2) N
    F34 P3 F36 . . . 88.8(3) N
    F33 P3 F36 . . . 90.2(2) N
    F32 P3 F36 . . . 90.1(2) N
    F31 P3 F36 . . . 88.0(2) N
    F35 P3 F36 . . . 178.9(2) N
    N8 C40 C41 . . . 179.0(8) N
    C40 C41 H41A . . . 109.5 ?
    C40 C41 H41B . . . 109.5 ?
    H41A C41 H41B . . . 109.5 ?
    C40 C41 H41C . . . 109.5 ?
    H41A C41 H41C . . . 109.5 ?
    H41B C41 H41C . . . 109.5 ?
loop_
    _geom_torsion_atom_site_label_1
    _geom_torsion_atom_site_label_2
    _geom_torsion_atom_site_label_3
    _geom_torsion_atom_site_label_4
    _geom_torsion_site_symmetry_1
    _geom_torsion_site_symmetry_2
    _geom_torsion_site_symmetry_3
    _geom_torsion_site_symmetry_4
    _geom_torsion
    _geom_torsion_publ_flag
    N3 RU N1 C1 . . . . -92.9(4) N
    N2 RU N1 C1 . . . . 179.6(4) N
    N6 RU N1 C1 . . . . 85.0(4) N
    N5 RU N1 C1 . . . . 5.1(4) N
    N3 RU N1 C5 . . . . 87.3(3) N
    N2 RU N1 C5 . . . . -0.2(3) N
    N6 RU N1 C5 . . . . -94.8(3) N
    N5 RU N1 C5 . . . . -174.7(3) N
    N1 RU N2 C6 . . . . 0.4(3) N
    N3 RU N2 C6 . . . . -96.2(4) N
    N4 RU N2 C6 . . . . -174.9(3) N
    N6 RU N2 C6 . . . . 88.3(4) N
    N1 RU N2 C10 . . . . -179.0(4) N
    N3 RU N2 C10 . . . . 84.4(4) N
    N4 RU N2 C10 . . . . 5.7(4) N
    N6 RU N2 C10 . . . . -91.2(4) N
    N1 RU N3 C11 . . . . 0.1(4) N
    N2 RU N3 C11 . . . . 78.9(4) N
    N4 RU N3 C11 . . . . 176.6(4) N
    N5 RU N3 C11 . . . . -95.6(4) N
    N1 RU N3 C15 . . . . -176.0(3) N
    N2 RU N3 C15 . . . . -97.2(3) N
    N4 RU N3 C15 . . . . 0.5(3) N
    N5 RU N3 C15 . . . . 88.3(3) N
    N3 RU N4 C20 . . . . 176.8(4) N
    N2 RU N4 C20 . . . . -95.9(4) N
    N6 RU N4 C20 . . . . -0.8(4) N
    N5 RU N4 C20 . . . . 79.1(4) N
    N3 RU N4 C16 . . . . -1.3(3) N
    N2 RU N4 C16 . . . . 86.0(3) N
    N6 RU N4 C16 . . . . -178.9(3) N
    N5 RU N4 C16 . . . . -99.0(3) N
    N1 RU N5 C21 . . . . -93.1(4) N
    N3 RU N5 C21 . . . . 3.9(4) N
    N4 RU N5 C21 . . . . 82.6(4) N
    N6 RU N5 C21 . . . . 179.1(4) N
    N1 RU N5 C32 . . . . 84.1(3) N
    N3 RU N5 C32 . . . . -178.9(3) N
    N4 RU N5 C32 . . . . -100.2(3) N
    N6 RU N5 C32 . . . . -3.7(3) N
    N1 RU N6 C30 . . . . 87.0(4) N
    N2 RU N6 C30 . . . . 8.1(4) N
    N4 RU N6 C30 . . . . -89.8(4) N
    N5 RU N6 C30 . . . . -177.9(4) N
    N1 RU N6 C31 . . . . -91.9(3) N
    N2 RU N6 C31 . . . . -170.8(3) N
    N4 RU N6 C31 . . . . 91.4(3) N
    N5 RU N6 C31 . . . . 3.2(3) N
    C5 N1 C1 C2 . . . . -0.1(7) N
    RU N1 C1 C2 . . . . -179.9(4) N
    N1 C1 C2 C3 . . . . 0.8(8) N
    C1 C2 C3 C4 . . . . -0.7(8) N
    C2 C3 C4 C5 . . . . 0.0(8) N
    C1 N1 C5 C4 . . . . -0.7(7) N
    RU N1 C5 C4 . . . . 179.2(4) N
    C1 N1 C5 C6 . . . . -179.8(4) N
    RU N1 C5 C6 . . . . 0.0(5) N
    C3 C4 C5 N1 . . . . 0.7(8) N
    C3 C4 C5 C6 . . . . 179.8(5) N
    C10 N2 C6 C7 . . . . -1.6(7) N
    RU N2 C6 C7 . . . . 178.9(4) N
    C10 N2 C6 C5 . . . . 178.9(4) N
    RU N2 C6 C5 . . . . -0.6(5) N
    N1 C5 C6 N2 . . . . 0.4(6) N
    C4 C5 C6 N2 . . . . -178.7(5) N
    N1 C5 C6 C7 . . . . -179.1(5) N
    C4 C5 C6 C7 . . . . 1.8(8) N
    N2 C6 C7 C8 . . . . 2.7(8) N
    C5 C6 C7 C8 . . . . -177.9(5) N
    C6 C7 C8 C9 . . . . -1.6(9) N
    C7 C8 C9 C10 . . . . -0.5(9) N
    C6 N2 C10 C9 . . . . -0.5(8) N
    RU N2 C10 C9 . . . . 178.9(4) N
    C8 C9 C10 N2 . . . . 1.6(9) N
    C15 N3 C11 C12 . . . . -0.8(7) N
    RU N3 C11 C12 . . . . -176.9(4) N
    N3 C11 C12 C13 . . . . -1.0(8) N
    C11 C12 C13 C14 . . . . 1.2(8) N
    C12 C13 C14 C15 . . . . 0.5(7) N
    C11 N3 C15 C14 . . . . 2.6(7) N
    RU N3 C15 C14 . . . . 179.0(3) N
    C11 N3 C15 C16 . . . . -176.1(4) N
    RU N3 C15 C16 . . . . 0.3(5) N
    C13 C14 C15 N3 . . . . -2.5(7) N
    C13 C14 C15 C16 . . . . 176.1(4) N
    C20 N4 C16 C17 . . . . 3.4(7) N
    RU N4 C16 C17 . . . . -178.3(4) N
    C20 N4 C16 C15 . . . . -176.4(4) N
    RU N4 C16 C15 . . . . 1.9(5) N
    N3 C15 C16 N4 . . . . -1.4(6) N
    C14 C15 C16 N4 . . . . 179.9(4) N
    N3 C15 C16 C17 . . . . 178.8(4) N
    C14 C15 C16 C17 . . . . 0.1(7) N
    N4 C16 C17 C18 . . . . -3.2(7) N
    C15 C16 C17 C18 . . . . 176.5(5) N
    C16 C17 C18 C19 . . . . 1.6(8) N
    C17 C18 C19 C20 . . . . -0.3(8) N
    C16 N4 C20 C19 . . . . -2.1(7) N
    RU N4 C20 C19 . . . . 179.9(4) N
    C18 C19 C20 N4 . . . . 0.6(8) N
    C32 N5 C21 C22 . . . . -0.8(7) N
    RU N5 C21 C22 . . . . 176.3(4) N
    N5 C21 C22 C23 . . . . 0.6(8) N
    C21 C22 C23 C24 . . . . -0.2(8) N
    C22 C23 C24 C32 . . . . -0.1(8) N
    C22 C23 C24 C25 . . . . 178.8(5) N
    C33 N7 C25 C26 . . . . 5.7(12) N
    C33 N7 C25 C24 . . . . -172.5(8) N
    C23 C24 C25 C26 . . . . -178.5(5) N
    C32 C24 C25 C26 . . . . 0.3(7) N
    C23 C24 C25 N7 . . . . -0.4(8) N
    C32 C24 C25 N7 . . . . 178.5(4) N
    N7 C25 C26 C27 . . . . -177.5(5) N
    C24 C25 C26 C27 . . . . 0.6(8) N
    C25 C26 C27 C28 . . . . 179.5(5) N
    C25 C26 C27 C31 . . . . -2.0(8) N
    C31 C27 C28 C29 . . . . 0.7(8) N
    C26 C27 C28 C29 . . . . 179.2(5) N
    C27 C28 C29 C30 . . . . -0.8(8) N
    C31 N6 C30 C29 . . . . -0.2(7) N
    RU N6 C30 C29 . . . . -179.0(4) N
    C28 C29 C30 N6 . . . . 0.5(8) N
    C30 N6 C31 C27 . . . . 0.1(6) N
    RU N6 C31 C27 . . . . 179.1(3) N
    C30 N6 C31 C32 . . . . 178.8(4) N
    RU N6 C31 C32 . . . . -2.2(5) N
    C28 C27 C31 N6 . . . . -0.3(7) N
    C26 C27 C31 N6 . . . . -178.9(4) N
    C28 C27 C31 C32 . . . . -178.9(4) N
    C26 C27 C31 C32 . . . . 2.4(7) N
    C21 N5 C32 C24 . . . . 0.5(7) N
    RU N5 C32 C24 . . . . -177.1(3) N
    C21 N5 C32 C31 . . . . -178.7(4) N
    RU N5 C32 C31 . . . . 3.8(5) N
    C23 C24 C32 N5 . . . . -0.1(7) N
    C25 C24 C32 N5 . . . . -179.0(4) N
    C23 C24 C32 C31 . . . . 179.1(4) N
    C25 C24 C32 C31 . . . . 0.1(7) N
    N6 C31 C32 N5 . . . . -1.1(6) N
    C27 C31 C32 N5 . . . . 177.6(4) N
    N6 C31 C32 C24 . . . . 179.8(4) N
    C27 C31 C32 C24 . . . . -1.5(7) N
data_global
_journal_date_recd_electronic     2009-08-21
_journal_date_accepted     2009-09-01
_journal_name_full     'Acta Crystallographica, Section E'
_journal_year     2009
_journal_volume     65
_journal_issue     10
_journal_page_first     m1184
_journal_page_last     m1184
_journal_paper_category     QM
_journal_coeditor_code     WM2252
_publ_contact_author_name     'Pal, Amlan K.'
_publ_contact_author_address
;
Universit\'e de Montr\'eal
D\'epartement de Chimie
C.P. 6128, Succ. Centre-ville
Montr\'eal, Qu\'ebec
Canada, H3C 3J7
;
_publ_contact_author_email     amlan.kumar.pal@umontreal.ca
_publ_contact_author_fax     '+1 514 343 2468'
_publ_contact_author_phone     '+1 514 343 7056'
_publ_section_title
;
Bis(2,2'-bipyridine)(5-isothiocyanato-1,10-phenanthroline)ruthenium(II)
bis(hexafluoridophosphate) acetonitrile solvate
;
loop_
    _publ_author_name
    _publ_author_footnote
    _publ_author_address
    'Nag, Samik' .
;
D\'epartement de Chimie
Universit\'e de Montr\'eal
CP 6128, Succ. Centre-ville,
Montr\'eal, Qu\'ebec
Canada H3C 3J7
;
    'Pal, Amlan K.' .
;
D\'epartement de Chimie
Universit\'e de Montr\'eal
CP 6128, Succ. Centre-ville,
Montr\'eal, Qu\'ebec
Canada H3C 3J7
;
    'Hanan, Garry S.' .
;
D\'epartement de Chimie
Universit\'e de Montr\'eal
CP 6128, Succ. Centre-ville,
Montr\'eal, Qu\'ebec
Canada H3C 3J7
;
