# Supplementary material for: Bis(2,2′-bipyridine)(5-isothio­cyanato-1,10-phenanthroline)ruthenium(II) bis­(hexa­fluoridophosphate) acetonitrile solvate
Source: Acta Crystallogr Sect E Struct Rep Online. 2009 Sep 9;65(Pt 10):m1184. doi: 10.1107/S1600536809035302 (PMC2970250; doi:10.1107/S1600536809035302)
Supplement: Supplementary file 2 [file e-65-m1184-Isup2.hkl]

# 
# h,k,l, Fc-squared, Fo-squared, sigma(Fo-squared) and status flag 
# 
data_I
_shelx_title ' amlan3 in P-1' 
_shelx_refln_list_code          4 
_shelx_F_calc_maximum      344.53 
_exptl_crystal_F_000       980.00 
_reflns_d_resolution_high  0.8331 
 
loop_ 
 _symmetry_equiv_pos_as_xyz 
 'x, y, z' 
 '-x, -y, -z' 
 
_cell_length_a     9.1291 
_cell_length_b    12.3968 
_cell_length_c    17.0835 
_cell_angle_alpha  88.618 
_cell_angle_beta   89.704 
_cell_angle_gamma  72.870 
 
_shelx_F_squared_multiplier     1.000 
 
loop_ 
 _refln_index_h 
 _refln_index_k 
 _refln_index_l 
 _refln_F_squared_calc 
 _refln_F_squared_meas 
 _refln_F_squared_sigma 
 _refln_observed_status 
   1   0   0     3133.24     4387.69     51.32 o 
   2   0   0     5472.91     5123.42     58.34 o 
   3   0   0     1018.89     1030.74     15.46 o 
   4   0   0     8826.58     8771.55     96.23 o 
   5   0   0     1271.95     1241.80     17.42 o 
   6   0   0      115.47      123.79      6.88 o 
   7   0   0      138.26      198.83      8.23 o 
   8   0   0     2615.21     2841.49     65.10 o 
   9   0   0      382.94      416.12     15.65 o 
  10   0   0      292.84      348.67     16.70 o 
 -10   1   0        0.41       -2.45      9.02 o 
  -9   1   0      195.18      216.81     13.14 o 
  -8   1   0      869.00      894.11     19.92 o 
  -7   1   0     1499.88     1446.62     23.90 o 
  -6   1   0      249.11      235.22      7.49 o 
  -5   1   0      525.72      416.32      8.68 o 
  -4   1   0     5533.27     5454.78     63.36 o 
  -3   1   0    14567.19    13735.49    157.55 o 
  -2   1   0    36826.63    36825.41    440.57 o 
  -1   1   0        8.35       33.53      2.31 o 
   0   1   0     7048.85     9006.37     92.31 o 
   1   1   0     5419.16     5973.33     66.13 o 
   2   1   0     4953.25     5410.34     59.94 o 
   3   1   0        3.96        1.90      2.34 o 
   4   1   0     1761.43     1541.06     19.58 o 
   5   1   0      953.62      936.35     16.28 o 
   6   1   0      636.42      604.28     10.69 o 
   7   1   0      448.05      522.82     12.03 o 
   8   1   0        3.34       -2.75      6.09 o 
   9   1   0      451.28      471.18     16.25 o 
  10   1   0      129.36      137.08     12.27 o 
  -9   2   0        9.20       19.02      8.83 o 
  -8   2   0      605.88      714.06     19.72 o 
  -7   2   0      976.08      935.14     18.75 o 
  -6   2   0     1083.66     1109.21     20.52 o 
  -5   2   0     6214.05     5727.62     77.72 o 
  -4   2   0      232.52      149.14      6.34 o 
  -3   2   0     2895.81     2797.88     34.46 o 
  -2   2   0      835.95      683.26     14.41 o 
  -1   2   0     3941.43     3809.94     45.43 o 
   0   2   0     1023.74     1342.68     20.20 o 
   1   2   0    15573.04    18881.73    220.60 o 
   2   2   0    15611.36    18758.36    200.56 o 
   3   2   0      741.02     1162.41     19.25 o 
   4   2   0       42.93       57.83      3.44 o 
   5   2   0      871.88      812.00     12.36 o 
   6   2   0     4401.06     3877.12     47.03 o 
   7   2   0     1229.61     1150.81     18.75 o 
   8   2   0      120.51      108.47      8.10 o 
   9   2   0       18.59       32.73      8.43 o 
  10   2   0      262.64      297.50     14.50 o 
  -9   3   0      187.37      205.99     13.06 o 
  -8   3   0       53.32       34.41      8.06 o 
  -7   3   0      912.12      984.94     26.15 o 
  -6   3   0      763.48      732.41     16.47 o 
  -5   3   0     1219.23     1089.64     17.62 o 
  -4   3   0        6.82        9.02      3.45 o 
  -3   3   0     1465.87     1314.64     18.24 o 
  -2   3   0     4025.82     3643.49     49.02 o 
  -1   3   0    19994.54    20940.31    233.10 o 
   0   3   0     1991.94     2621.75     29.41 o 
   1   3   0     5987.85     9554.71    116.34 o 
   2   3   0     3052.70     3309.04     38.72 o 
   3   3   0      120.14      112.91      3.72 o 
   4   3   0     3139.98     2795.45     33.27 o 
   5   3   0     1461.08     1352.26     18.76 o 
   6   3   0      551.91      555.80     11.01 o 
   7   3   0      826.25      881.19     15.57 o 
   8   3   0      960.84      985.42     19.45 o 
   9   3   0      436.32      405.88     14.56 o 
  10   3   0        2.17        0.67      8.58 o 
  -9   4   0        2.59       -3.02      8.88 o 
  -8   4   0      396.87      471.04     17.22 o 
  -7   4   0       25.37       18.34      6.83 o 
  -6   4   0      586.71      510.43     15.86 o 
  -5   4   0      156.72      149.51      6.65 o 
  -4   4   0     2467.31     2305.93     31.12 o 
  -3   4   0      258.48      309.19      7.55 o 
  -2   4   0      175.27      116.75      4.43 o 
  -1   4   0     1057.40      903.69     11.92 o 
   0   4   0        3.59        6.80      2.35 o 
   1   4   0    10638.41    11471.78    120.59 o 
   2   4   0     1739.96     2741.46     35.40 o 
   3   4   0      968.15      919.21     13.31 o 
   4   4   0      480.20      449.04      7.89 o 
   5   4   0      133.49      188.20      6.56 o 
   6   4   0     5130.43     5053.33     59.52 o 
   7   4   0      721.83      602.23     12.99 o 
   8   4   0      161.04      100.99      7.98 o 
   9   4   0      663.75      713.28     22.42 o 
  10   4   0      228.84      236.12     13.94 o 
  -8   5   0       76.15       59.94      9.63 o 
  -7   5   0      442.38      489.42     16.32 o 
  -6   5   0      530.80      526.61     14.44 o 
  -5   5   0       46.78       30.35      5.43 o 
  -4   5   0     1220.00     1125.94     17.60 o 
  -3   5   0      185.67      169.47      6.10 o 
  -2   5   0       61.90       74.53      5.33 o 
  -1   5   0      728.68      709.33     10.40 o 
   0   5   0     1011.25     1017.73     13.73 o 
   1   5   0     4094.42     4179.10     45.91 o 
   2   5   0    10266.47    12466.87    143.99 o 
   3   5   0      210.02      294.10      8.68 o 
   4   5   0     3374.36     3012.33     38.95 o 
   5   5   0     1172.06     1027.06     15.56 o 
   6   5   0     2022.82     2069.23     26.48 o 
   7   5   0        5.20       21.40      5.52 o 
   8   5   0      391.87      428.83     13.57 o 
   9   5   0        6.74       -7.37      7.37 o 
  10   5   0     1053.66     1079.68     42.29 o 
  -8   6   0       52.89       42.58     10.43 o 
  -7   6   0      590.16      603.21     18.48 o 
  -6   6   0      742.52      682.94     20.08 o 
  -5   6   0       25.28       16.47      5.94 o 
  -4   6   0      985.05      826.62     15.52 o 
  -3   6   0      876.34      840.37     13.69 o 
  -2   6   0    15841.40    15459.21    174.63 o 
  -1   6   0       29.97      120.94      7.45 o 
   0   6   0      125.07      140.66      5.75 o 
   1   6   0     3460.81     3639.24     40.66 o 
   2   6   0     9082.52     9070.58    100.59 o 
   3   6   0      274.62      637.42     23.75 o 
   4   6   0      609.55      782.22     12.62 o 
   5   6   0      427.31      418.06      9.75 o 
   6   6   0     3068.33     3110.67     39.76 o 
   7   6   0     1279.66     1229.57     21.79 o 
   8   6   0      646.93      571.00     16.11 o 
   9   6   0      144.36      134.60     10.09 o 
  10   6   0       21.49       16.59      9.23 o 
  -7   7   0      447.33      388.15     17.09 o 
  -6   7   0      820.74      823.41     26.47 o 
  -5   7   0      235.59      233.69     10.65 o 
  -4   7   0      852.57      849.90     16.99 o 
  -3   7   0      186.25      175.09      9.67 o 
  -2   7   0     3446.47     3105.86     38.07 o 
  -1   7   0       10.89       14.88      3.50 o 
   0   7   0     3292.40     3284.26     38.42 o 
   1   7   0      330.46      347.75      7.02 o 
   2   7   0       47.75       58.29      3.77 o 
   3   7   0      813.62      656.12     10.87 o 
   4   7   0     1886.18     1913.91     26.15 o 
   5   7   0       79.71      117.85      6.26 o 
   6   7   0      182.00      184.89      7.78 o 
   7   7   0     1771.57     1490.69     25.90 o 
   8   7   0      471.41      451.46     14.56 o 
   9   7   0       37.71       29.40      7.61 o 
  10   7   0      273.80      269.04     14.03 o 
  -7   8   0       11.12        7.86      9.25 o 
  -6   8   0       41.93       37.21     10.20 o 
  -5   8   0      760.88      725.45     18.39 o 
  -4   8   0      311.89      288.67     11.70 o 
  -3   8   0        8.28        8.36      4.94 o 
  -2   8   0     1379.42     1263.05     19.68 o 
  -1   8   0     3462.07     3170.60     38.23 o 
   0   8   0     6711.82     6640.09     76.17 o 
   1   8   0      250.07      259.71      6.71 o 
   2   8   0       48.93      125.24      5.20 o 
   3   8   0     3477.01     3003.85     35.92 o 
   4   8   0      546.52      531.56     11.21 o 
   5   8   0      839.56      854.96     15.89 o 
   6   8   0     1156.01      981.53     18.40 o 
   7   8   0      326.45      386.44     12.46 o 
   8   8   0      262.48      261.22     11.83 o 
   9   8   0      190.48      135.60     10.87 o 
  10   8   0       17.36       21.11      9.02 o 
  -6   9   0       10.92        3.12      8.45 o 
  -5   9   0       31.10       13.01      8.08 o 
  -4   9   0      879.45      942.67     19.87 o 
  -3   9   0      402.26      416.46     12.98 o 
  -2   9   0      254.25      236.52      8.91 o 
  -1   9   0        0.33        9.84      5.19 o 
   0   9   0     2308.92     2358.74     29.84 o 
   1   9   0      143.84      152.40      5.94 o 
   2   9   0     1331.58     1328.24     18.61 o 
   3   9   0       17.54       50.56      4.51 o 
   4   9   0     2521.28     2522.31     33.30 o 
   5   9   0        3.53        9.05      4.65 o 
   6   9   0        6.50       23.54      5.61 o 
   7   9   0        5.04       15.16      6.47 o 
   8   9   0      168.25      147.86     10.14 o 
   9   9   0      240.16      209.14     12.26 o 
  10   9   0        9.97       17.06      9.14 o 
  -5  10   0        0.01        7.66     10.11 o 
  -4  10   0       12.10       11.07      7.80 o 
  -3  10   0      427.21      423.56     14.32 o 
  -2  10   0      344.89      359.78     12.01 o 
  -1  10   0      369.01      387.00     11.11 o 
   0  10   0       59.68       67.77      5.55 o 
   1  10   0     1704.68     1653.04     23.96 o 
   2  10   0     1712.08     1737.65     24.23 o 
   3  10   0      308.82      321.71      9.56 o 
   4  10   0       23.37       92.57      7.82 o 
   5  10   0     1538.11     1387.46     23.35 o 
   6  10   0      485.90      498.79     14.94 o 
   7  10   0      310.96      302.16     12.66 o 
   8  10   0        9.81       31.58      8.15 o 
   9  10   0      174.38      226.76     13.57 o 
  -4  11   0        3.93       -7.70      8.49 o 
  -3  11   0      182.99      239.23     12.00 o 
  -2  11   0      288.56      327.68     12.67 o 
  -1  11   0     1251.09     1262.61     26.37 o 
   0  11   0      498.11      440.68     12.96 o 
   1  11   0      311.61      430.98     13.08 o 
   2  11   0      662.79      687.22     14.46 o 
   3  11   0      645.83      562.41     13.43 o 
   4  11   0      237.36      232.97      9.75 o 
   5  11   0     1381.94     1478.61     25.06 o 
   6  11   0      402.98      414.09     13.28 o 
   7  11   0      506.24      478.05     16.65 o 
   8  11   0      770.22      659.21     20.34 o 
   9  11   0      144.56       87.66     10.31 o 
  -3  12   0      122.50      141.02     12.12 o 
  -2  12   0      127.83      172.08     12.68 o 
  -1  12   0      640.61      715.45     21.21 o 
   0  12   0      993.40     1059.37     23.03 o 
   1  12   0      423.04      395.57     13.83 o 
   2  12   0       99.87      208.00     10.07 o 
   3  12   0      288.54      334.79     11.47 o 
   4  12   0     1977.54     1919.27     30.00 o 
   5  12   0       65.20       88.73      7.87 o 
   6  12   0      329.61      336.96     12.79 o 
   7  12   0       49.05       75.03      8.42 o 
   8  12   0      253.09      257.84     14.77 o 
  -2  13   0      171.20      157.46     14.50 o 
  -1  13   0      188.24      266.10     15.44 o 
   0  13   0      388.37      458.37     18.93 o 
   1  13   0      687.39      682.44     21.54 o 
   2  13   0      404.99      343.98     13.95 o 
   3  13   0        1.06       17.75      6.66 o 
   4  13   0      197.60      150.90      9.28 o 
   5  13   0      543.30      597.81     21.36 o 
   6  13   0      320.97      260.70     12.00 o 
   7  13   0      201.78      204.35     11.74 o 
   0  14   0      118.00      158.61     18.84 o 
   1  14   0      217.05      285.00     15.25 o 
   2  14   0      199.68      196.43     14.52 o 
   3  14   0      183.87      187.32     11.52 o 
   4  14   0       81.88      113.55      9.44 o 
   5  14   0      277.66      260.46     12.49 o 
   6  14   0      154.24      109.15      9.53 o 
  -6 -14   1       52.94       67.26      9.15 o 
  -5 -14   1       44.72       21.66      7.49 o 
  -4 -14   1      201.07      230.95     11.49 o 
  -3 -14   1      140.73      146.39     11.71 o 
  -2 -14   1       14.86       23.57      9.35 o 
  -1 -14   1      100.05       74.77     11.51 o 
   0 -14   1      650.92      696.71     25.32 o 
  -7 -13   1      354.00      332.96     14.18 o 
  -6 -13   1      480.31      567.92     17.28 o 
  -5 -13   1      303.82      330.00     15.64 o 
  -4 -13   1       56.16       46.87      7.20 o 
  -3 -13   1     1387.62     1334.07     24.38 o 
  -2 -13   1     1403.91     1396.65     27.66 o 
  -1 -13   1        7.12        9.86      8.33 o 
   0 -13   1      260.07      243.31     14.69 o 
   1 -13   1      354.34      395.15     18.09 o 
   2 -13   1      240.39      290.23     16.03 o 
  -8 -12   1      108.72       81.79      9.79 o 
  -7 -12   1      631.16      647.41     17.90 o 
  -6 -12   1      429.79      365.13     12.91 o 
  -5 -12   1     1000.19      998.41     19.89 o 
  -4 -12   1       84.66      221.80      9.88 o 
  -3 -12   1      941.44      944.25     18.42 o 
  -2 -12   1      738.97      683.20     16.62 o 
  -1 -12   1     1496.47     1588.11     29.57 o 
   0 -12   1        4.08        7.69      7.44 o 
   1 -12   1       35.64       43.51      9.13 o 
   2 -12   1      485.68      569.14     19.08 o 
   3 -12   1      149.49      169.37     12.77 o 
  -9 -11   1      462.91      421.50     17.08 o 
  -8 -11   1      154.57      172.60     12.06 o 
  -7 -11   1      212.43      257.10     12.50 o 
  -6 -11   1      916.69      826.85     17.73 o 
  -5 -11   1     1732.67     1686.96     27.55 o 
  -4 -11   1      576.57      545.80     14.13 o 
  -3 -11   1      497.03      590.08     13.58 o 
  -2 -11   1      487.41      482.14     12.47 o 
  -1 -11   1     1750.97     1715.39     25.99 o 
   0 -11   1     1819.16     1854.18     31.94 o 
   1 -11   1       15.71       33.75      7.02 o 
   2 -11   1      216.71      188.35     10.29 o 
   3 -11   1      149.00      121.22     10.20 o 
   4 -11   1      339.83      320.14     14.17 o 
  -9 -10   1      428.38      366.13     16.27 o 
  -8 -10   1     1630.93     1531.67     30.51 o 
  -7 -10   1      435.90      473.60     15.23 o 
  -6 -10   1      499.56      505.53     17.08 o 
  -5 -10   1     1239.65     1308.43     21.73 o 
  -4 -10   1     3035.12     2871.69     38.77 o 
  -3 -10   1      567.25      591.12     12.96 o 
  -2 -10   1      426.05      444.83     10.58 o 
  -1 -10   1     1274.70     1289.79     19.89 o 
   0 -10   1      992.61     1070.50     16.75 o 
   1 -10   1      364.75      370.63     11.32 o 
   2 -10   1       13.59       14.64      6.70 o 
   3 -10   1      267.56      272.01     11.99 o 
   4 -10   1      258.96      245.60     12.33 o 
   5 -10   1      495.55      596.70     19.80 o 
 -10  -9   1      408.95      435.59     19.06 o 
  -9  -9   1       67.36       61.51      9.16 o 
  -8  -9   1      419.16      365.69     17.55 o 
  -7  -9   1     1204.34     1223.38     24.23 o 
  -6  -9   1      477.58      465.01     13.44 o 
  -5  -9   1       18.20       30.43      5.25 o 
  -4  -9   1     1086.04     1175.59     18.91 o 
  -3  -9   1      915.45      828.75     13.80 o 
  -2  -9   1      365.13      418.55      8.95 o 
  -1  -9   1       26.99       34.76      4.62 o 
   0  -9   1        1.21       35.65      4.56 o 
   1  -9   1     3560.82     3574.54     46.12 o 
   2  -9   1      182.72      180.35      8.14 o 
   3  -9   1       93.68       91.08      7.28 o 
   4  -9   1       25.15       29.67      7.66 o 
   5  -9   1      234.69      254.35     12.66 o 
   6  -9   1      224.52      208.38     12.64 o 
 -10  -8   1       21.87       43.12      9.67 o 
  -9  -8   1      379.32      402.73     16.45 o 
  -8  -8   1        1.35       13.53      6.65 o 
  -7  -8   1        5.65        6.51      5.57 o 
  -6  -8   1      658.78      658.39     14.40 o 
  -5  -8   1     1137.61     1021.41     17.33 o 
  -4  -8   1     1129.26     1370.21     24.18 o 
  -3  -8   1     1488.08     1703.75     23.40 o 
  -2  -8   1     2662.91     2500.95     30.55 o 
  -1  -8   1      705.36      630.48     10.65 o 
   0  -8   1      509.52      470.01      9.51 o 
   1  -8   1      135.10      182.10      6.34 o 
   2  -8   1      378.72      366.56     11.55 o 
   3  -8   1      480.65      437.91     12.23 o 
   4  -8   1        3.31       -0.36      5.92 o 
   5  -8   1      154.74      155.99     10.78 o 
   6  -8   1      586.15      664.50     20.64 o 
   7  -8   1      127.90      136.55     11.84 o 
 -10  -7   1      100.44      112.03     10.76 o 
  -9  -7   1        3.29       -2.39      7.04 o 
  -8  -7   1      199.98      203.59     10.49 o 
  -7  -7   1      777.55      706.21     18.74 o 
  -6  -7   1     2122.15     2042.82     29.64 o 
  -5  -7   1     2944.04     2756.76     36.45 o 
  -4  -7   1      907.49      843.96     14.78 o 
  -3  -7   1     2406.02     2730.41     35.14 o 
  -2  -7   1     2192.29     2372.53     28.74 o 
  -1  -7   1      426.54      432.00      7.82 o 
   0  -7   1      538.42      494.50      9.10 o 
   1  -7   1        2.68       33.99      5.34 o 
   2  -7   1     1593.75     1724.54     23.07 o 
   3  -7   1     3663.82     3712.91     48.71 o 
   4  -7   1      979.86      983.61     19.79 o 
   5  -7   1      286.22      218.10     10.34 o 
   6  -7   1       33.09       30.14      8.14 o 
   7  -7   1      374.59      397.48     16.35 o 
 -10  -6   1      431.21      417.48     22.02 o 
  -9  -6   1      635.69      600.50     18.11 o 
  -8  -6   1      845.13      916.22     20.44 o 
  -7  -6   1      537.55      584.68     14.18 o 
  -6  -6   1      786.57      750.93     13.66 o 
  -5  -6   1     2965.81     2971.74     41.44 o 
  -4  -6   1      129.72      121.01      5.33 o 
  -3  -6   1     9763.96     9209.31    107.88 o 
  -2  -6   1     1215.09     2119.99     28.29 o 
  -1  -6   1     1289.39     1708.95     20.74 o 
   0  -6   1     7616.38     7547.79     83.13 o 
   1  -6   1     3569.68     3465.65     40.21 o 
   2  -6   1     1683.20     1473.89     25.49 o 
   3  -6   1       12.35       19.77      5.14 o 
   4  -6   1      161.39      154.66      7.05 o 
   5  -6   1     2305.06     1995.62     36.33 o 
   6  -6   1       47.53       45.94      7.74 o 
   7  -6   1        5.00       -4.56      8.02 o 
   8  -6   1      101.12      117.30     11.65 o 
 -10  -5   1        0.21       12.01      8.94 o 
  -9  -5   1      133.40      133.98     10.21 o 
  -8  -5   1      510.23      515.30     14.64 o 
  -7  -5   1     1895.48     1614.63     25.73 o 
  -6  -5   1      642.39      577.00     11.82 o 
  -5  -5   1     2795.11     2587.51     34.48 o 
  -4  -5   1     4867.32     5043.17     61.19 o 
  -3  -5   1     5413.32     5914.59     72.50 o 
  -2  -5   1     1282.04     1435.58     18.83 o 
  -1  -5   1       48.98      181.21     11.69 o 
   0  -5   1     1801.24     1951.35     25.94 o 
   1  -5   1        6.68       13.65      2.63 o 
   2  -5   1     3987.16     3736.61     45.50 o 
   3  -5   1       39.10       36.86      4.17 o 
   4  -5   1     1966.39     1838.96     26.44 o 
   5  -5   1      753.08      770.29     15.46 o 
   6  -5   1      325.18      318.89     11.77 o 
   7  -5   1      466.97      451.33     15.61 o 
   8  -5   1       12.41        3.15      8.68 o 
 -10  -4   1      550.69      613.61     21.15 o 
  -9  -4   1      101.26      109.96     11.96 o 
  -8  -4   1     1036.84     1019.96     20.24 o 
  -7  -4   1     2124.44     2082.18     32.93 o 
  -6  -4   1     2304.13     2271.00     29.78 o 
  -5  -4   1      238.23      272.92      7.13 o 
  -4  -4   1       62.27      191.41      6.57 o 
  -3  -4   1     1645.47     2023.73     26.04 o 
  -2  -4   1    22347.64    26496.94    304.06 o 
  -1  -4   1      531.24      723.30     12.38 o 
   0  -4   1     3610.83     3804.15     40.65 o 
   1  -4   1     1509.38     1577.57     19.41 o 
   2  -4   1     5734.87     5266.33     62.60 o 
   3  -4   1      970.53      819.43     12.79 o 
   4  -4   1     1068.96      851.69     13.90 o 
   5  -4   1        3.92       -4.07      4.07 o 
   6  -4   1      618.60      618.48     15.23 o 
   7  -4   1      417.28      465.77     18.13 o 
   8  -4   1      106.09       87.14      9.94 o 
   9  -4   1        2.32       -2.33      8.96 o 
 -10  -3   1      569.14      611.32     24.30 o 
  -9  -3   1     1542.49     1755.24     48.00 o 
  -8  -3   1       13.28       -1.31      5.83 o 
  -7  -3   1        8.62       23.83      5.38 o 
  -6  -3   1      580.02      576.97     10.90 o 
  -5  -3   1     2160.77     1914.23     24.49 o 
  -4  -3   1      134.12      126.10      4.33 o 
  -3  -3   1     4177.15     4382.99     52.32 o 
  -2  -3   1      775.83      647.44      9.92 o 
  -1  -3   1   118700.91   142728.81   1516.51 o 
   0  -3   1      160.27      160.31      3.48 o 
   1  -3   1     4902.69     4343.70     49.99 o 
   2  -3   1       53.99       72.29      3.54 o 
   3  -3   1     2192.43     2155.31     29.67 o 
   4  -3   1        2.14       40.88      3.63 o 
   5  -3   1       21.42       20.42      4.32 o 
   6  -3   1      211.28      246.20      9.13 o 
   7  -3   1      388.74      425.18     13.98 o 
   8  -3   1      216.97      224.40     12.68 o 
   9  -3   1      296.24      360.07     15.92 o 
 -10  -2   1      143.66      134.39     12.15 o 
  -9  -2   1      799.88      854.79     21.45 o 
  -8  -2   1      238.32      203.08      9.67 o 
  -7  -2   1       13.27       -2.74      4.60 o 
  -6  -2   1     1944.15     1910.67     25.76 o 
  -5  -2   1      352.72      383.53     11.29 o 
  -4  -2   1     3364.24     3060.69     36.11 o 
  -3  -2   1     5402.01     5428.69     60.96 o 
  -2  -2   1      452.96      359.24      5.96 o 
  -1  -2   1    10794.21    13958.58    153.10 o 
   0  -2   1      419.73      607.69      9.29 o 
   1  -2   1      119.74      138.37      3.39 o 
   2  -2   1     3091.69     2640.39     31.32 o 
   3  -2   1     3055.56     2923.81     36.75 o 
   4  -2   1     1813.33     1681.81     26.64 o 
   5  -2   1      135.70      158.37      5.89 o 
   6  -2   1      974.00     1026.20     18.01 o 
   7  -2   1      111.33       85.15      7.53 o 
   8  -2   1      539.62      566.45     17.03 o 
   9  -2   1      260.61      265.01     13.54 o 
 -10  -1   1        0.01        3.46      9.00 o 
  -9  -1   1      294.69      264.72     13.53 o 
  -8  -1   1      958.56      945.02     19.92 o 
  -7  -1   1      145.23      173.73      7.83 o 
  -6  -1   1      705.75      692.58     12.44 o 
  -5  -1   1       22.06       44.11      4.64 o 
  -4  -1   1     9170.89     9259.08    103.20 o 
  -3  -1   1      642.10      668.13     12.34 o 
  -2  -1   1     1057.38     1329.99     16.79 o 
  -1  -1   1       68.71       67.85      1.96 o 
   0  -1   1     7903.89    10135.92    111.07 o 
   1  -1   1    32906.69    37615.82    426.33 o 
   2  -1   1      186.83      225.88      7.16 o 
   3  -1   1     5791.70     5892.06     65.79 o 
   4  -1   1     1746.70     1857.85     22.60 o 
   5  -1   1     3117.16     2665.62     32.59 o 
   6  -1   1     1854.80     1770.91     24.49 o 
   7  -1   1      538.83      447.27     12.66 o 
   8  -1   1       93.46       57.93     10.99 o 
   9  -1   1      271.11      296.24     16.09 o 
  10  -1   1      242.62      260.97     15.51 o 
 -10   0   1      326.56      385.95     19.99 o 
  -9   0   1       25.82       41.62      8.52 o 
  -8   0   1      146.04      185.97     12.22 o 
  -7   0   1      191.93      194.05      8.81 o 
  -6   0   1     2364.27     2158.14     29.76 o 
  -5   0   1      131.14      143.83      5.22 o 
  -4   0   1      861.26      928.78     13.77 o 
  -3   0   1    14076.15    14364.62    161.24 o 
  -2   0   1    51734.02    57897.57    656.28 o 
  -1   0   1     8990.72    10063.38    114.77 o 
   0   0   1      351.23      524.67     16.40 o 
   1   0   1    10373.40    11150.39    119.08 o 
   2   0   1        2.23       24.18      2.27 o 
   3   0   1     4925.86     4446.41     54.58 o 
   4   0   1     1271.05     1164.70     16.56 o 
   5   0   1      695.83      535.38      9.30 o 
   6   0   1      321.29      368.58      8.89 o 
   7   0   1      671.08      692.56     14.12 o 
   8   0   1      841.36     1013.99     24.40 o 
   9   0   1        7.44       -2.16      8.23 o 
  10   0   1       80.07       77.79     10.90 o 
 -10   1   1        0.40       -8.90      8.90 o 
  -9   1   1      484.90      529.03     18.23 o 
  -8   1   1        0.12       -7.43      7.43 o 
  -7   1   1     1774.32     1866.65     34.60 o 
  -6   1   1     2419.73     2348.43     31.72 o 
  -5   1   1     5558.96     5206.37     63.14 o 
  -4   1   1      286.24      318.49      7.87 o 
  -3   1   1      798.08      775.63     11.51 o 
  -2   1   1    30460.65    29971.79    400.78 o 
  -1   1   1      189.54      136.73      3.15 o 
   0   1   1     5755.20     8048.75     88.22 o 
   1   1   1      573.97      946.12     25.95 o 
   2   1   1     6003.73     6413.86     70.84 o 
   3   1   1      174.00      174.42      6.46 o 
   4   1   1      351.62      546.54     19.59 o 
   5   1   1     1004.12      940.56     14.22 o 
   6   1   1      410.56      298.46      7.78 o 
   7   1   1        1.74       -1.53      4.22 o 
   8   1   1      381.16      390.44     13.26 o 
   9   1   1       54.17       58.50      8.80 o 
  10   1   1       10.91        7.00      8.94 o 
  -9   2   1      601.87      656.94     24.32 o 
  -8   2   1     1156.64     1305.95     32.40 o 
  -7   2   1      225.00      225.38     10.78 o 
  -6   2   1      140.55      179.59      8.46 o 
  -5   2   1     3123.34     3145.55     41.29 o 
  -4   2   1    11082.13    10855.76    126.39 o 
  -3   2   1     4421.66     4833.99     60.43 o 
  -2   2   1       13.52       46.94      2.83 o 
  -1   2   1       95.52       78.43      3.17 o 
   0   2   1    16896.48    21990.52    244.75 o 
   1   2   1      794.98     1460.40     17.95 o 
   2   2   1      666.07      676.28     12.59 o 
   3   2   1      667.86      673.88     10.96 o 
   4   2   1     3830.90     3871.38     44.03 o 
   5   2   1     6017.60     5650.60     66.37 o 
   6   2   1       12.17       34.84      4.79 o 
   7   2   1       98.26      117.88      5.90 o 
   8   2   1      156.80      139.63      8.40 o 
   9   2   1      937.54     1019.42     23.33 o 
  10   2   1      113.50      110.95     13.32 o 
  -9   3   1       10.79        8.63      9.41 o 
  -8   3   1      413.60      402.22     15.11 o 
  -7   3   1     1354.27     1297.95     24.44 o 
  -6   3   1      587.95      470.94     12.61 o 
  -5   3   1     1016.00      872.40     14.72 o 
  -4   3   1      386.63      352.28      8.40 o 
  -3   3   1    10602.78    10128.40    117.94 o 
  -2   3   1       20.76       59.35      3.36 o 
  -1   3   1     1597.81     1549.12     18.35 o 
   0   3   1       71.46       89.22      3.27 o 
   1   3   1      120.44      132.99      3.51 o 
   2   3   1     5011.81     5487.70     63.93 o 
   3   3   1       35.59       75.91      4.35 o 
   4   3   1     1573.61     1255.32     16.31 o 
   5   3   1     2074.01     2036.70     25.35 o 
   6   3   1      110.97      137.81      6.62 o 
   7   3   1     1123.78     1173.16     17.99 o 
   8   3   1        5.10       12.55      5.79 o 
   9   3   1      254.30      257.66     12.01 o 
  10   3   1      167.38      148.31     11.67 o 
  -9   4   1       36.54       16.98      9.18 o 
  -8   4   1      188.94      213.59     12.76 o 
  -7   4   1      397.60      379.20     13.32 o 
  -6   4   1        2.84       11.81      5.80 o 
  -5   4   1     1508.30     1373.68     21.42 o 
  -3   4   1     3312.07     2906.61     36.75 o 
  -2   4   1      671.70      606.51      9.46 o 
  -1   4   1      708.86      689.66     10.02 o 
   0   4   1      101.87      126.88      4.71 o 
   1   4   1       35.70       86.31      5.51 o 
   2   4   1        4.78       11.90      2.79 o 
   3   4   1     4326.19     4642.59     53.07 o 
   4   4   1      433.45      567.49      9.45 o 
   5   4   1        6.17       14.80      3.24 o 
   6   4   1     5103.70     4666.71     55.20 o 
   7   4   1     1748.75     1721.45     23.53 o 
   8   4   1      121.09      155.50      8.58 o 
   9   4   1       25.78       11.07      7.24 o 
  10   4   1      509.09      504.63     18.92 o 
  -8   5   1        0.15       -4.38      8.22 o 
  -7   5   1       14.21        6.89      7.79 o 
  -6   5   1     1383.87     1475.00     28.03 o 
  -5   5   1      157.32      155.13      7.99 o 
  -4   5   1        7.06       -3.72      3.98 o 
  -3   5   1      434.89      301.93      8.52 o 
  -2   5   1     2131.34     1729.28     22.16 o 
  -1   5   1    14259.82    13765.77    148.90 o 
   0   5   1      799.30      902.14     15.85 o 
   1   5   1       60.05      189.52      9.81 o 
   2   5   1     6177.83     5444.79     62.83 o 
   3   5   1     1516.49     1835.33     24.11 o 
   4   5   1     8193.37     8378.42     96.73 o 
   5   5   1      196.38      177.25      5.70 o 
   6   5   1     1053.73     1051.28     15.90 o 
   7   5   1     1323.06     1328.92     20.47 o 
   8   5   1     1919.55     1886.54     33.57 o 
   9   5   1       27.44       11.07      7.58 o 
  10   5   1       14.79       23.10      9.75 o 
  -8   6   1      209.58      221.74     13.34 o 
  -7   6   1        3.29       -5.11      8.34 o 
  -6   6   1      159.61      129.42      9.21 o 
  -5   6   1      556.64      519.20     16.69 o 
  -4   6   1     1139.94     1154.03     25.60 o 
  -3   6   1      268.64      306.94      9.14 o 
  -2   6   1      557.12      499.90     14.35 o 
  -1   6   1     9100.27     8663.59     95.44 o 
   0   6   1      376.60      293.75      6.48 o 
   1   6   1     2369.37     2547.05     28.79 o 
   2   6   1     1861.20     2228.15     27.34 o 
   3   6   1     3592.00     3238.15     41.47 o 
   4   6   1      944.30      936.35     14.91 o 
   5   6   1     2120.01     2038.91     27.68 o 
   6   6   1     1557.82     1394.77     21.61 o 
   7   6   1      431.72      406.11     11.67 o 
   8   6   1      669.80      565.83     16.07 o 
   9   6   1       74.57       79.25      8.88 o 
  10   6   1       49.54       51.37      9.64 o 
  -7   7   1       97.35      117.25     11.06 o 
  -6   7   1        5.15        1.69      7.48 o 
  -5   7   1      186.10      205.50     11.54 o 
  -4   7   1     1265.55     1223.12     21.07 o 
  -3   7   1       90.11       81.36      5.75 o 
  -2   7   1      562.31      623.67     12.20 o 
  -1   7   1       10.82       36.19      3.92 o 
   0   7   1     1829.67     1470.79     19.26 o 
   1   7   1     2440.14     2069.08     24.45 o 
   2   7   1       18.23       40.06      3.48 o 
   3   7   1       26.84       69.89      4.08 o 
   4   7   1     3226.66     2978.12     39.35 o 
   5   7   1     1455.93     1407.03     20.82 o 
   6   7   1     1729.87     1713.83     25.80 o 
   7   7   1        4.49       65.09      6.67 o 
   8   7   1       45.37       94.23      8.20 o 
   9   7   1      185.30      230.09     13.56 o 
  10   7   1      177.14      165.64     12.33 o 
  -7   8   1      204.35      240.55     14.54 o 
  -6   8   1      281.58      281.93     13.44 o 
  -5   8   1        0.01       -6.71      6.71 o 
  -4   8   1      154.96      151.68     11.80 o 
  -3   8   1      271.02      266.92      9.41 o 
  -2   8   1     5884.72     5651.87     72.73 o 
  -1   8   1     1782.96     1749.59     23.18 o 
   0   8   1      554.35      576.54     10.55 o 
   1   8   1      173.04      175.84      6.04 o 
   2   8   1     2156.38     1953.25     25.77 o 
   3   8   1      581.04      666.21     11.50 o 
   4   8   1       52.72       86.02      5.12 o 
   5   8   1      502.62      496.90     11.78 o 
   6   8   1      781.75      802.25     15.99 o 
   7   8   1      796.51      694.58     16.69 o 
   8   8   1      546.93      416.78     14.66 o 
   9   8   1       37.60       37.60      8.27 o 
  10   8   1        4.16       -7.08      8.49 o 
  -6   9   1      196.81      220.07     13.18 o 
  -5   9   1      231.31      251.47     12.16 o 
  -4   9   1       69.93       56.71      7.78 o 
  -3   9   1        5.22       19.05      6.20 o 
  -2   9   1      612.98      614.97     13.84 o 
  -1   9   1      116.14      112.29      5.80 o 
   0   9   1     1207.42     1254.43     18.24 o 
   1   9   1      138.47      150.09      5.84 o 
   2   9   1      263.58      261.04      7.45 o 
   3   9   1     2194.24     2149.08     29.38 o 
   4   9   1       69.25       50.54      5.00 o 
   5   9   1      760.66      659.55     13.35 o 
   6   9   1      340.89      338.42     11.59 o 
   7   9   1        1.26        5.07      5.81 o 
   8   9   1        4.80       12.50      7.14 o 
   9   9   1       16.52       16.12      8.33 o 
  10   9   1      103.09       84.48     10.88 o 
  -5  10   1      597.69      661.76     23.04 o 
  -4  10   1      105.95      111.54      9.52 o 
  -3  10   1      424.46      438.81     15.06 o 
  -2  10   1       51.05       48.41      7.44 o 
  -1  10   1      143.58      131.01      7.55 o 
   0  10   1     1144.91     1144.65     18.50 o 
   1  10   1      242.88      237.31      9.76 o 
   2  10   1       76.49       59.89      5.29 o 
   3  10   1      225.01      166.81      7.40 o 
   4  10   1       68.12       51.64      5.52 o 
   5  10   1      858.62      798.91     16.68 o 
   6  10   1      617.27      551.46     16.13 o 
   7  10   1        0.22       -0.09      6.35 o 
   8  10   1      794.28      744.39     20.04 o 
   9  10   1      648.76      599.87     21.40 o 
  -4  11   1      254.93      269.77     14.13 o 
  -3  11   1      426.33      434.23     15.97 o 
  -2  11   1      156.13      121.39      9.41 o 
  -1  11   1       70.70      101.40      9.06 o 
   0  11   1      823.88      861.69     17.56 o 
   1  11   1      283.40      281.19     10.13 o 
   2  11   1        1.70       35.09      6.10 o 
   3  11   1      848.82      928.76     16.97 o 
   4  11   1     1038.13     1031.80     18.86 o 
   5  11   1     1315.13     1258.64     21.96 o 
   6  11   1     1643.59     1567.00     26.54 o 
   7  11   1       31.91       37.95      6.89 o 
   8  11   1        2.67       24.08      7.91 o 
   9  11   1      257.41      260.09     14.37 o 
  -3  12   1      233.63      265.57     15.70 o 
  -2  12   1      174.29      146.24     11.99 o 
  -1  12   1        5.22       38.04      9.07 o 
   0  12   1      179.99      224.19     12.95 o 
   1  12   1     1269.86     1232.67     23.29 o 
   2  12   1     1127.98     1054.43     20.96 o 
   3  12   1      158.33      142.45      8.32 o 
   4  12   1      451.08      488.89     14.46 o 
   5  12   1      184.91      181.45     10.28 o 
   6  12   1      650.74      656.52     17.87 o 
   7  12   1       48.51       37.23      7.58 o 
   8  12   1        0.57        3.67      6.94 o 
  -2  13   1      151.55      177.19     16.72 o 
  -1  13   1      910.32      965.07     26.06 o 
   0  13   1       36.48       42.89      9.56 o 
   1  13   1       25.28       41.55      9.21 o 
   2  13   1      631.53      653.84     17.75 o 
   3  13   1      298.95      265.49     12.48 o 
   4  13   1      140.41      113.78      8.57 o 
   5  13   1      358.51      440.68     14.89 o 
   6  13   1      266.33      302.41     13.35 o 
   7  13   1      488.49      455.61     16.12 o 
   0  14   1      146.67      115.23     12.45 o 
   1  14   1       34.98       22.12      9.39 o 
   2  14   1      222.84      258.18     14.28 o 
   3  14   1      237.76      263.27     12.79 o 
   4  14   1      550.46      565.67     16.97 o 
   5  14   1       72.80       69.97      8.66 o 
   6  14   1       24.28       26.50      7.81 o 
  -6 -14   2      108.12       81.96      9.51 o 
  -5 -14   2       61.97       69.43      8.68 o 
  -4 -14   2       85.60       90.33      9.02 o 
  -3 -14   2      184.41      161.28     11.92 o 
  -2 -14   2      554.45      544.92     22.47 o 
  -1 -14   2      562.52      611.18     22.49 o 
   0 -14   2       47.99       50.54     11.77 o 
  -7 -13   2      115.30       78.80      8.75 o 
  -6 -13   2      371.07      392.18     14.34 o 
  -5 -13   2     1026.25      928.29     20.15 o 
  -4 -13   2      269.70      289.42     11.85 o 
  -3 -13   2      201.90      259.75     11.07 o 
  -2 -13   2      286.53      310.56     13.93 o 
  -1 -13   2      756.62      803.02     23.12 o 
   0 -13   2      216.97      213.70     13.17 o 
   1 -13   2      179.07      182.43     13.33 o 
   2 -13   2        8.97        8.90     10.26 o 
  -8 -12   2      679.61      676.25     21.46 o 
  -7 -12   2       66.28       49.53      8.87 o 
  -6 -12   2        1.94       42.90      7.37 o 
  -5 -12   2      287.76      243.55     10.57 o 
  -4 -12   2      892.20      906.98     18.80 o 
  -3 -12   2       39.98       49.81      6.75 o 
  -2 -12   2      120.91      100.89      7.96 o 
  -1 -12   2       42.76       50.03      8.07 o 
   0 -12   2      700.19      686.34     19.81 o 
   1 -12   2      210.46      203.82     13.15 o 
   2 -12   2       36.95       34.43      9.07 o 
   3 -12   2       36.08       42.97      9.94 o 
  -9 -11   2       74.47       73.63     11.02 o 
  -8 -11   2      236.86      224.34     12.58 o 
  -7 -11   2      804.15      795.99     20.58 o 
  -6 -11   2      554.34      739.08     20.22 o 
  -5 -11   2     2214.02     2423.44     36.44 o 
  -4 -11   2      167.37      161.18      8.35 o 
  -3 -11   2     1630.83     1686.23     26.53 o 
  -2 -11   2      387.24      419.47     11.34 o 
  -1 -11   2      124.93      104.29      7.12 o 
   0 -11   2      223.51      236.40     10.01 o 
   1 -11   2      631.28      637.17     16.38 o 
   2 -11   2      429.56      423.14     14.16 o 
   3 -11   2        7.27       24.29      7.99 o 
   4 -11   2       22.45       22.15      8.85 o 
  -9 -10   2      206.31      234.61     13.26 o 
  -8 -10   2      156.75      155.20     10.73 o 
  -7 -10   2     2378.07     2312.08     37.78 o 
  -6 -10   2      727.07      621.94     16.15 o 
  -5 -10   2      811.10      760.64     16.96 o 
  -4 -10   2       14.75      138.81      7.31 o 
  -3 -10   2     2026.64     2071.19     28.75 o 
  -2 -10   2      164.52      157.48      6.85 o 
  -1 -10   2       51.74       78.55      5.63 o 
   0 -10   2       70.96      117.41      6.91 o 
   1 -10   2      312.53      300.07     10.38 o 
   2 -10   2      554.89      562.52     15.29 o 
   3 -10   2      475.42      475.86     15.22 o 
   4 -10   2      136.38      128.72      9.97 o 
   5 -10   2       14.57       37.57      9.31 o 
 -10  -9   2      448.71      422.56     18.23 o 
  -9  -9   2     1234.24     1221.60     27.13 o 
  -8  -9   2      608.54      613.75     18.33 o 
  -7  -9   2        4.88       38.21      6.71 o 
  -6  -9   2      470.71      420.04     12.75 o 
  -5  -9   2       52.29      100.59      6.75 o 
  -4  -9   2     2363.32     2067.30     30.56 o 
  -3  -9   2     2590.80     2865.11     36.01 o 
  -2  -9   2      214.69      258.81      7.22 o 
  -1  -9   2     2434.10     2290.38     27.81 o 
   0  -9   2     1827.71     1803.24     24.05 o 
   1  -9   2       62.35       62.50      5.76 o 
   2  -9   2       40.07       56.03      5.99 o 
   3  -9   2       59.89       69.80      7.19 o 
   4  -9   2      777.81      692.77     20.26 o 
   5  -9   2       19.68       14.04      8.10 o 
   6  -9   2       37.18       34.05      9.25 o 
 -10  -8   2       16.14       14.68      9.01 o 
  -9  -8   2      261.31      256.15     12.55 o 
  -8  -8   2     1051.50      980.09     21.41 o 
  -7  -8   2      183.63      215.83      9.83 o 
  -6  -8   2      152.78      144.12      7.57 o 
  -5  -8   2      430.78      433.53     11.13 o 
  -4  -8   2     4275.35     4105.62     52.79 o 
  -3  -8   2      822.00      852.13     13.97 o 
  -2  -8   2        0.62       21.93      3.28 o 
  -1  -8   2     2359.81     2449.65     28.89 o 
   0  -8   2       17.86       14.78      3.58 o 
   1  -8   2     1568.50     1405.18     19.34 o 
   2  -8   2      659.43      637.94     13.37 o 
   3  -8   2      163.26      224.94      9.12 o 
   4  -8   2      994.34      966.30     19.94 o 
   5  -8   2      622.83      769.75     19.64 o 
   6  -8   2      117.16      126.37     10.38 o 
   7  -8   2       29.90       19.08      9.66 o 
 -10  -7   2        3.57       -7.94      8.29 o 
  -9  -7   2      159.18      114.92      9.58 o 
  -8  -7   2     1551.13     1360.32     25.77 o 
  -7  -7   2     2629.68     2539.87     37.24 o 
  -6  -7   2      451.63      455.06     12.85 o 
  -5  -7   2       58.23      123.82      6.01 o 
  -4  -7   2     1849.22     1949.13     26.77 o 
  -3  -7   2     8508.32     9146.83    105.75 o 
  -2  -7   2      263.18      313.77      6.83 o 
  -1  -7   2     1851.30     1769.28     21.93 o 
   0  -7   2      723.97      813.24     12.70 o 
   1  -7   2     8968.28     8846.23     97.71 o 
   2  -7   2     1251.97     1252.49     18.33 o 
   3  -7   2     1369.71     1342.50     23.91 o 
   4  -7   2      679.81      695.60     15.24 o 
   5  -7   2      905.97      944.61     21.95 o 
   6  -7   2      718.19      679.52     21.94 o 
   7  -7   2      188.74      217.57     13.14 o 
 -10  -6   2      859.40      954.56     25.86 o 
  -9  -6   2       37.43       45.05      8.17 o 
  -8  -6   2        0.54       17.95      6.76 o 
  -7  -6   2      298.31      286.72     10.53 o 
  -6  -6   2     1474.43     1449.97     21.77 o 
  -5  -6   2      212.10      197.19      7.04 o 
  -4  -6   2     1040.37     1322.13     19.77 o 
  -3  -6   2     1239.28     1468.84     20.58 o 
  -2  -6   2    19269.33    21169.81    228.14 o 
  -1  -6   2      732.29      878.83     12.15 o 
   0  -6   2     1335.43     1173.05     15.61 o 
   1  -6   2     1278.78     1535.31     19.68 o 
   2  -6   2     1668.00     1493.93     20.42 o 
   3  -6   2     2467.71     2227.13     30.50 o 
   4  -6   2      250.66      239.41      9.02 o 
   5  -6   2      505.02      530.55     13.96 o 
   6  -6   2      783.21      807.30     22.39 o 
   7  -6   2      343.07      345.49     14.74 o 
   8  -6   2      190.76      197.95     14.12 o 
 -10  -5   2      575.40      573.77     19.63 o 
  -9  -5   2      644.88      657.39     21.73 o 
  -8  -5   2      456.27      405.49     13.22 o 
  -7  -5   2     2812.81     2780.55     40.79 o 
  -6  -5   2     1487.79     1559.51     23.93 o 
  -5  -5   2     2644.27     2408.02     31.69 o 
  -4  -5   2      781.86      778.74     12.68 o 
  -3  -5   2      258.90      299.47      7.26 o 
  -2  -5   2     3804.04     5426.27     61.64 o 
  -1  -5   2    29335.16    33381.62    342.23 o 
   0  -5   2     7260.93     7157.82     79.98 o 
   1  -5   2      251.42      249.79      5.81 o 
   2  -5   2      345.82      457.62      8.60 o 
   3  -5   2     6534.18     6007.29     79.91 o 
   4  -5   2      992.13     1008.24     16.67 o 
   5  -5   2      769.08      700.75     15.81 o 
   6  -5   2      124.14       78.70      7.84 o 
   7  -5   2      846.42      853.35     23.25 o 
   8  -5   2      176.96      177.94     12.11 o 
 -10  -4   2      133.79      134.84     11.81 o 
  -9  -4   2     1678.38     1594.36     31.32 o 
  -8  -4   2      477.71      530.72     17.59 o 
  -7  -4   2       45.55       51.52      6.32 o 
  -6  -4   2      981.69      845.99     17.66 o 
  -5  -4   2     5316.57     5570.52     67.33 o 
  -4  -4   2      241.45      270.50      7.14 o 
  -3  -4   2     5520.73     5481.52     64.88 o 
  -2  -4   2    12712.16    14274.39    157.45 o 
  -1  -4   2    10145.14    11586.17    125.26 o 
   0  -4   2     2071.01     2175.66     24.75 o 
   1  -4   2     1474.23     1277.74     16.20 o 
   2  -4   2      495.33      464.78      8.31 o 
   3  -4   2      221.80      184.41      5.73 o 
   4  -4   2      274.55      213.86      7.09 o 
   5  -4   2     1026.63      854.78     19.04 o 
   6  -4   2      214.38      206.64     10.89 o 
   7  -4   2       91.33       90.66      8.19 o 
   8  -4   2       99.73      102.21     11.88 o 
   9  -4   2       95.55       98.85     12.09 o 
 -10  -3   2        0.62        3.91      8.74 o 
  -9  -3   2        1.73       -0.42      8.03 o 
  -8  -3   2      192.06      194.11      9.74 o 
  -7  -3   2     1815.07     1656.80     26.68 o 
  -6  -3   2      531.24      456.42     10.35 o 
  -5  -3   2     1128.65     1022.35     15.12 o 
  -4  -3   2       53.87      122.30      4.96 o 
  -3  -3   2     8263.34     8910.52    101.17 o 
  -2  -3   2     3107.46     4134.47     48.11 o 
  -1  -3   2    12457.55    13198.08    141.85 o 
   0  -3   2     5453.02     5445.14     58.06 o 
   1  -3   2      207.93      158.99      4.35 o 
   2  -3   2     1343.81     1292.98     17.22 o 
   3  -3   2       51.62       97.70      4.12 o 
   4  -3   2      111.76       57.56      4.75 o 
   5  -3   2      696.92      768.53     13.34 o 
   6  -3   2      313.00      328.64     10.10 o 
   7  -3   2     1165.40     1296.23     24.59 o 
   8  -3   2        8.82        9.28      7.49 o 
   9  -3   2       47.28       34.07      9.25 o 
 -10  -2   2      341.18      400.51     18.01 o 
  -9  -2   2        6.81        3.83      7.72 o 
  -8  -2   2        7.24        6.39      6.11 o 
  -7  -2   2      783.25      730.31     14.96 o 
  -6  -2   2     2156.48     1969.42     28.27 o 
  -5  -2   2      127.65      170.61      5.71 o 
  -4  -2   2     1588.11     1296.15     18.41 o 
  -3  -2   2     6853.90     8025.15     92.97 o 
  -2  -2   2       35.60       59.51      2.97 o 
  -1  -2   2      636.49      785.15      9.82 o 
   0  -2   2     1772.17     2118.21     22.76 o 
   1  -2   2      572.22      528.57      7.59 o 
   2  -2   2        4.40       56.40      2.78 o 
   3  -2   2     7186.28     6709.67     78.97 o 
   4  -2   2     1135.45     1055.19     14.63 o 
   5  -2   2       42.67       39.08      3.96 o 
   6  -2   2       82.06       61.27      5.28 o 
   7  -2   2      954.37     1031.34     19.58 o 
   8  -2   2        0.18        4.81      6.93 o 
   9  -2   2        3.09       -0.27      8.57 o 
 -10  -1   2      315.93      316.10     16.47 o 
  -9  -1   2      554.22      659.47     19.37 o 
  -8  -1   2      342.59      432.18     14.59 o 
  -7  -1   2       40.43       47.73      5.66 o 
  -6  -1   2     1418.18     1502.74     21.96 o 
  -5  -1   2     4244.27     4250.22     52.00 o 
  -4  -1   2      624.07      628.82     12.45 o 
  -3  -1   2      959.99     1036.34     14.37 o 
  -2  -1   2      976.10     1199.02     15.86 o 
  -1  -1   2    14906.14    20045.21    214.45 o 
   0  -1   2     6178.64     7344.86     80.93 o 
   1  -1   2       10.25       52.64      2.75 o 
   2  -1   2     1389.88     1277.23     15.27 o 
   3  -1   2     2994.30     3131.60     38.68 o 
   4  -1   2     1891.39     1863.72     23.17 o 
   5  -1   2     1190.23     1083.65     15.12 o 
   6  -1   2      595.92      586.32     10.61 o 
   7  -1   2        2.40        2.58      5.02 o 
   8  -1   2     1073.97     1144.91     29.37 o 
   9  -1   2      418.28      469.14     18.14 o 
  10  -1   2       21.60       42.49     10.56 o 
 -10   0   2       45.60       49.57     11.03 o 
  -9   0   2      135.22      150.41     10.74 o 
  -8   0   2      728.68      585.79     16.62 o 
  -7   0   2     1203.47      963.35     17.95 o 
  -6   0   2     2317.89     2226.97     34.00 o 
  -5   0   2      783.72      722.20     12.68 o 
  -4   0   2     4583.97     4124.99     50.18 o 
  -3   0   2     6108.93     6445.96     77.04 o 
  -2   0   2     3589.52     5222.35     59.70 o 
  -1   0   2     5079.41     6591.72     70.97 o 
   0   0   2       31.11       -2.50      2.50 o 
   1   0   2    12803.67    14836.22    165.15 o 
   2   0   2      408.75      364.88      5.88 o 
   3   0   2     1983.93     1619.08     19.94 o 
   4   0   2     3127.25     2821.71     33.47 o 
   5   0   2     1135.38     1235.27     16.98 o 
   6   0   2      735.89      803.68     13.08 o 
   7   0   2       37.98       69.89      5.86 o 
   8   0   2      652.50      640.55     16.85 o 
   9   0   2      284.19      319.59     14.07 o 
  10   0   2       30.62       37.45     10.07 o 
 -10   1   2        0.01        2.28      9.46 o 
  -9   1   2      351.28      334.61     15.31 o 
  -8   1   2     2100.36     2162.39     36.32 o 
  -7   1   2      616.92      649.00     16.09 o 
  -6   1   2       27.45       26.69      4.90 o 
  -5   1   2     4775.16     4749.72     61.86 o 
  -4   1   2    11441.10    11742.88    136.38 o 
  -3   1   2    13199.14    14842.61    174.46 o 
  -2   1   2      116.81      169.06      6.89 o 
  -1   1   2     4955.57     5164.79     56.10 o 
   0   1   2     5579.63     7152.32     78.57 o 
   1   1   2    53716.91    61386.57    641.75 o 
   2   1   2      447.11      390.56      6.12 o 
   3   1   2      198.53      171.62      4.64 o 
   4   1   2      687.98      505.75      8.60 o 
   5   1   2     5046.73     4505.15     52.45 o 
   6   1   2     3186.80     2967.07     35.84 o 
   7   1   2      748.27      860.62     14.57 o 
   8   1   2        0.42        6.22      6.08 o 
   9   1   2      645.81      702.21     19.43 o 
  10   1   2      143.02      137.22     11.91 o 
  -9   2   2       44.42       40.31      9.52 o 
  -8   2   2       85.87       38.77     11.50 o 
  -7   2   2     3069.98     3141.40     50.28 o 
  -6   2   2     1134.88     1159.05     19.23 o 
  -5   2   2      526.00      605.87     14.86 o 
  -4   2   2      384.65      283.13      9.31 o 
  -3   2   2    18319.42    17419.10    199.76 o 
  -2   2   2     3534.40     3759.99     44.68 o 
  -1   2   2     4223.93     4266.11     47.80 o 
   0   2   2      435.81      533.48      7.09 o 
   1   2   2     2181.75     2130.18     23.46 o 
   2   2   2    16578.10    16726.78    186.96 o 
   3   2   2    12319.47    11600.18    125.34 o 
   4   2   2        0.20        6.92      3.19 o 
   5   2   2     4482.17     3999.15     48.07 o 
   6   2   2      305.96      320.75      8.59 o 
   7   2   2     1117.04     1142.33     17.65 o 
   8   2   2       27.24       10.79      5.71 o 
   9   2   2        0.68       14.80      7.17 o 
  10   2   2        4.73       -2.16      8.67 o 
  -9   3   2      608.64      661.70     21.85 o 
  -8   3   2      171.74      142.53     10.63 o 
  -7   3   2      788.22      912.63     19.20 o 
  -6   3   2      969.31      901.57     17.15 o 
  -5   3   2     1768.25     1655.12     30.39 o 
  -4   3   2       82.01       78.28      4.59 o 
  -3   3   2      290.81      417.77      8.31 o 
  -2   3   2    10850.64    10170.40    112.30 o 
  -1   3   2     2591.39     2224.70     25.73 o 
   0   3   2      348.86      349.68      8.56 o 
   1   3   2      326.24      459.96      6.99 o 
   2   3   2    11898.38    11988.32    131.54 o 
   3   3   2     1533.29     1444.91     17.88 o 
   4   3   2      133.37      224.29     11.50 o 
   5   3   2      458.97      481.31      9.26 o 
   6   3   2      174.97      137.91      5.88 o 
   7   3   2     1604.77     1528.89     21.82 o 
   8   3   2        2.07        1.16      5.32 o 
   9   3   2       73.42       65.67      8.32 o 
  10   3   2       89.09       85.34     10.43 o 
  -9   4   2      209.24      264.06     16.93 o 
  -8   4   2      362.15      396.37     15.57 o 
  -7   4   2       31.50       20.72      7.17 o 
  -6   4   2      193.32      202.26      9.17 o 
  -5   4   2     2983.24     2991.30     43.84 o 
  -4   4   2      238.93      228.82      7.13 o 
  -3   4   2      176.70      129.07      5.75 o 
  -2   4   2      812.08      703.69     10.29 o 
  -1   4   2       42.73       89.15      3.59 o 
   0   4   2    10642.20     9875.02    106.96 o 
   1   4   2      747.65     1007.76     13.19 o 
   2   4   2       55.62      114.12      3.78 o 
   3   4   2     4514.67     4602.48     53.79 o 
   4   4   2     1321.90     1403.23     18.19 o 
   5   4   2     1981.68     1682.70     22.82 o 
   6   4   2      922.71      960.50     15.16 o 
   7   4   2      599.06      634.50     12.15 o 
   8   4   2      657.86      594.00     14.49 o 
   9   4   2       90.77       91.30      8.59 o 
  10   4   2      181.76      177.20     12.72 o 
  -8   5   2      110.13      106.06     10.82 o 
  -7   5   2      684.37      705.22     24.09 o 
  -6   5   2       11.32        3.91      6.97 o 
  -5   5   2     1123.52      962.50     17.81 o 
  -4   5   2      159.06      133.03      6.42 o 
  -3   5   2     5402.56     4726.17     56.37 o 
  -2   5   2     6425.32     6433.32     71.59 o 
  -1   5   2      361.24      362.16      7.06 o 
   0   5   2      271.55      348.52      6.51 o 
   1   5   2     4941.11     5380.92     59.75 o 
   2   5   2     1162.85     1751.73     21.71 o 
   3   5   2      210.96      339.68     12.60 o 
   4   5   2     4050.17     3494.77     41.48 o 
   5   5   2     1956.41     1848.80     23.67 o 
   6   5   2      982.16     1057.02     17.00 o 
   7   5   2     1886.04     1796.53     29.06 o 
   8   5   2      459.74      491.27     14.03 o 
   9   5   2      199.78      225.29     12.02 o 
  10   5   2      139.26      101.97     11.18 o 
  -8   6   2      161.47      199.10     13.30 o 
  -7   6   2      506.33      554.13     18.02 o 
  -6   6   2      165.08      137.69      9.45 o 
  -5   6   2      569.58      488.39     13.81 o 
  -4   6   2        0.42       -4.21      5.98 o 
  -3   6   2     2632.49     2485.30     32.15 o 
  -2   6   2      114.51       68.64      5.84 o 
  -1   6   2     1758.20     1822.16     22.94 o 
   0   6   2        4.67        4.32      2.75 o 
   1   6   2     4553.98     4301.37     47.79 o 
   2   6   2     6148.26     5968.10     66.31 o 
   3   6   2     2597.65     2882.37     34.76 o 
   4   6   2       92.92      120.75      5.04 o 
   5   6   2       35.29       35.65      3.71 o 
   6   6   2     1577.19     1276.01     20.29 o 
   7   6   2      658.16      725.24     15.63 o 
   8   6   2        2.76       18.02      6.57 o 
   9   6   2      299.58      293.31     13.48 o 
  10   6   2      586.49      627.77     20.91 o 
  -7   7   2       15.85        3.27      8.22 o 
  -6   7   2     1111.27     1201.03     25.97 o 
  -5   7   2      174.41      169.01      9.14 o 
  -4   7   2      130.12      139.64      7.90 o 
  -3   7   2      832.78      721.23     13.63 o 
  -2   7   2      340.81      241.00      7.00 o 
  -1   7   2    14773.98    14715.46    160.36 o 
   0   7   2     1270.78     1360.47     18.17 o 
   1   7   2     1087.88      919.13     13.21 o 
   2   7   2     2669.65     2710.30     32.30 o 
   3   7   2     3218.89     3386.73     40.67 o 
   4   7   2     1447.41     1509.45     22.77 o 
   5   7   2      636.90      531.71     10.59 o 
   6   7   2        0.38       16.40      4.77 o 
   7   7   2     2634.88     2610.33     37.83 o 
   8   7   2     1329.92     1237.23     23.52 o 
   9   7   2      182.92      150.43     10.61 o 
  10   7   2        8.99       23.75      9.10 o 
  -7   8   2        0.91       10.05      9.16 o 
  -6   8   2      162.12      120.62     10.97 o 
  -5   8   2      392.77      400.14     14.05 o 
  -4   8   2      931.43      994.60     26.10 o 
  -3   8   2      324.54      305.84     10.08 o 
  -2   8   2      134.37      148.41      8.56 o 
  -1   8   2     3307.24     3268.29     40.14 o 
   0   8   2      364.46      291.82      7.93 o 
   1   8   2     1566.06     1432.56     19.23 o 
   2   8   2        1.30       15.63      3.26 o 
   3   8   2     1431.79     1284.21     18.73 o 
   4   8   2     1859.98     1778.27     23.80 o 
   5   8   2     1683.26     1577.91     24.65 o 
   6   8   2      172.03      112.78      7.16 o 
   7   8   2       34.45       62.59      7.17 o 
   8   8   2      191.27      169.15      9.80 o 
   9   8   2      320.59      350.35     14.29 o 
  10   8   2        0.06       -8.59      8.59 o 
  -6   9   2       11.35        8.17      9.23 o 
  -5   9   2       15.95       16.84      7.99 o 
  -4   9   2      298.28      295.40     14.73 o 
  -3   9   2      597.18      606.63     15.00 o 
  -2   9   2      618.18      602.63     13.78 o 
  -1   9   2      364.85      367.64      9.30 o 
   0   9   2     1816.97     1679.92     22.80 o 
   1   9   2     2507.37     2424.95     31.22 o 
   2   9   2       69.38      100.81      5.06 o 
   3   9   2      836.56      897.78     16.43 o 
   4   9   2       28.55       20.05      4.46 o 
   5   9   2      170.16      192.01      8.11 o 
   6   9   2      137.01      124.52      7.85 o 
   7   9   2       17.53       11.01      5.97 o 
   8   9   2      155.19      189.85     10.64 o 
   9   9   2      249.31      250.87     13.69 o 
  10   9   2      170.15      137.82     11.93 o 
  -5  10   2       30.06       36.82      9.17 o 
  -4  10   2      315.90      334.82     13.45 o 
  -3  10   2      205.31      211.03     11.88 o 
  -2  10   2      602.01      577.79     14.20 o 
  -1  10   2        1.31       -0.88      5.21 o 
   0  10   2      158.88      201.45      9.87 o 
   1  10   2        2.28       -4.36      4.36 o 
   2  10   2        1.51        6.81      4.24 o 
   3  10   2       25.17        9.76      4.45 o 
   4  10   2      778.76      761.46     14.74 o 
   5  10   2      213.14      242.12     11.26 o 
   6  10   2      172.55      155.24      9.51 o 
   7  10   2       57.98       38.55      7.26 o 
   8  10   2      328.47      273.21     13.91 o 
   9  10   2      259.64      288.64     14.17 o 
  -4  11   2        4.45       12.47      9.01 o 
  -3  11   2       49.07       39.34      8.88 o 
  -2  11   2       47.78       47.57      8.27 o 
  -1  11   2       68.45       64.68      7.63 o 
   0  11   2        0.19        7.66      5.64 o 
   1  11   2      462.75      460.25     13.25 o 
   2  11   2      117.12      112.70      7.43 o 
   3  11   2      877.25      945.40     17.83 o 
   4  11   2       90.94       77.47      7.04 o 
   5  11   2       25.73       30.67      6.31 o 
   6  11   2       90.01      160.00      9.40 o 
   7  11   2     1138.01     1038.16     21.38 o 
   8  11   2      142.36      141.53     14.16 o 
   9  11   2       32.26       34.28      9.45 o 
  -3  12   2        9.61       25.72      9.88 o 
  -2  12   2      680.72      758.28     22.80 o 
  -1  12   2      333.71      293.93     14.40 o 
   0  12   2      301.87      247.23     11.95 o 
   1  12   2       29.85       25.71      6.72 o 
   2  12   2      111.46      115.36      8.54 o 
   3  12   2      101.37      116.75      8.14 o 
   4  12   2      272.96      263.40     10.96 o 
   5  12   2      636.14      558.11     15.78 o 
   6  12   2      408.02      448.48     15.29 o 
   7  12   2       36.23       22.69      7.17 o 
   8  12   2      264.69      253.97     12.41 o 
  -2  13   2       28.36       40.79     11.71 o 
  -1  13   2      301.80      414.10     17.59 o 
   0  13   2      477.09      513.13     19.02 o 
   1  13   2      248.49      243.53     13.16 o 
   2  13   2       96.61       90.89      8.58 o 
   3  13   2        7.66       23.42      7.33 o 
   4  13   2      591.17      605.04     16.76 o 
   5  13   2      398.27      407.35     17.16 o 
   6  13   2      501.84      457.55     15.34 o 
   7  13   2       18.45        5.43      7.40 o 
   0  14   2       54.93      100.39     12.82 o 
   1  14   2      449.62      491.44     19.99 o 
   2  14   2      263.05      256.74     13.82 o 
   3  14   2       73.45       75.89      9.46 o 
   4  14   2        1.10       14.92      7.46 o 
   5  14   2      623.06      591.35     18.62 o 
   6  14   2      148.03      122.75     10.30 o 
  -6 -14   3      341.20      305.23     13.90 o 
  -5 -14   3      204.09      139.74     10.18 o 
  -4 -14   3      343.27      332.88     13.93 o 
  -3 -14   3      165.39      190.10     13.77 o 
  -2 -14   3      186.49      153.68     13.18 o 
  -1 -14   3      148.06      117.25     12.45 o 
   0 -14   3      159.47      173.01     15.00 o 
  -7 -13   3      292.37      263.91     12.41 o 
  -6 -13   3      203.42      171.44     10.40 o 
  -5 -13   3        0.39       71.88      8.10 o 
  -4 -13   3      307.92      274.06     11.51 o 
  -3 -13   3      436.83      387.93     15.08 o 
  -2 -13   3      514.66      515.94     18.82 o 
  -1 -13   3      149.24      177.73     12.42 o 
   0 -13   3       34.29       20.37      9.06 o 
   1 -13   3      594.30      587.72     21.99 o 
  -8 -12   3       13.02       15.25      8.46 o 
  -7 -12   3      272.97      252.61     16.67 o 
  -6 -12   3      728.62      714.46     18.44 o 
  -5 -12   3     1297.58     1241.96     22.87 o 
  -4 -12   3     1886.25     1951.58     31.22 o 
  -3 -12   3      186.48      183.71      9.11 o 
  -2 -12   3      969.49      928.44     20.42 o 
  -1 -12   3     1426.47     1379.15     34.71 o 
   0 -12   3       19.17       25.39      7.84 o 
   1 -12   3       65.48       78.73      9.93 o 
   2 -12   3       75.46       67.70      9.93 o 
   3 -12   3      260.89      284.75     17.61 o 
  -9 -11   3      407.89      437.12     18.28 o 
  -8 -11   3      111.67      126.50     10.69 o 
  -7 -11   3       73.81       56.16      7.93 o 
  -6 -11   3      974.86     1065.84     21.86 o 
  -5 -11   3     1890.80     1704.63     27.07 o 
  -4 -11   3      420.34      439.05     12.37 o 
  -3 -11   3      427.19      464.62     12.52 o 
  -2 -11   3     1175.26     1236.46     20.01 o 
  -1 -11   3       82.71       87.30      7.69 o 
   0 -11   3      188.76      183.07      9.12 o 
   1 -11   3      167.60      222.26     10.16 o 
   2 -11   3      210.55      253.74     11.96 o 
   3 -11   3      381.13      414.01     15.17 o 
   4 -11   3      332.51      411.24     21.40 o 
  -9 -10   3      578.27      502.51     18.30 o 
  -8 -10   3     1038.99      987.40     25.19 o 
  -7 -10   3       30.59       33.60      7.22 o 
  -6 -10   3       59.61       55.09      7.03 o 
  -5 -10   3     1905.94     1673.50     27.70 o 
  -4 -10   3     3466.12     3397.33     44.86 o 
  -3 -10   3       39.65       71.42      5.78 o 
  -2 -10   3       12.18       12.99      4.59 o 
  -1 -10   3      102.46      106.31      6.24 o 
   0 -10   3     1930.06     1885.95     27.68 o 
   1 -10   3      552.54      585.52     16.38 o 
   2 -10   3       31.49       42.40      7.08 o 
   3 -10   3      432.87      411.39     13.80 o 
   4 -10   3      243.12      233.90     11.96 o 
   5 -10   3      342.58      341.29     15.94 o 
 -10  -9   3       13.34        9.77      8.97 o 
  -9  -9   3      173.90      146.71     10.93 o 
  -8  -9   3      401.41      377.30     14.39 o 
  -7  -9   3      806.19      784.36     18.93 o 
  -6  -9   3        2.45       27.80      6.07 o 
  -5  -9   3     2909.02     3076.32     43.04 o 
  -4  -9   3      248.07      260.80      8.94 o 
  -3  -9   3     6951.39     6983.74     80.56 o 
  -2  -9   3      792.97      726.93     11.80 o 
  -1  -9   3      428.04      374.92      8.59 o 
   0  -9   3      694.19      717.58     12.53 o 
   1  -9   3      292.30      320.93      9.65 o 
   2  -9   3      330.66      300.15     10.69 o 
   3  -9   3       15.11        7.17      5.94 o 
   4  -9   3       19.42       27.84      7.43 o 
   5  -9   3      437.68      475.98     18.26 o 
   6  -9   3      149.67      186.05     13.21 o 
 -10  -8   3      242.17      195.82     13.33 o 
  -9  -8   3      189.07      239.11     13.53 o 
  -8  -8   3      827.70      739.38     19.41 o 
  -7  -8   3      950.20      951.79     19.67 o 
  -6  -8   3      394.21      340.39     14.78 o 
  -5  -8   3      254.71      260.56     10.67 o 
  -4  -8   3      410.19      456.35     11.78 o 
  -3  -8   3     3222.76     3682.39     47.82 o 
  -2  -8   3     1580.78     1679.33     21.08 o 
  -1  -8   3      377.75      425.48      8.37 o 
   0  -8   3       17.06       16.16      3.73 o 
   1  -8   3        4.43       19.65      3.99 o 
   2  -8   3     3056.61     3037.30     41.33 o 
   3  -8   3      297.52      324.81     11.40 o 
   4  -8   3      157.61      141.13      8.83 o 
   5  -8   3        4.88       -0.84      6.96 o 
   6  -8   3      176.40      205.84     11.95 o 
 -10  -7   3     1315.61     1356.94     37.21 o 
  -9  -7   3      330.83      338.96     14.87 o 
  -8  -7   3       15.26       11.50      6.87 o 
  -7  -7   3      110.31      132.42      8.31 o 
  -6  -7   3     1282.50     1232.60     21.43 o 
  -5  -7   3      960.49     1045.21     17.93 o 
  -4  -7   3     1580.63     1310.54     20.11 o 
  -3  -7   3     4889.45     4670.99     56.06 o 
  -2  -7   3     4798.36     5043.18     54.85 o 
  -1  -7   3      225.10      140.97      4.79 o 
   0  -7   3     1319.13     1091.51     15.28 o 
   1  -7   3        8.81       35.47      3.54 o 
   2  -7   3     1711.42     1538.96     22.34 o 
   3  -7   3      452.54      452.62     11.34 o 
   4  -7   3      392.27      377.62     11.40 o 
   5  -7   3      482.43      461.26     16.68 o 
   6  -7   3      103.00      128.95     10.01 o 
   7  -7   3       79.80      105.21     10.83 o 
 -10  -6   3       45.39       39.79      9.77 o 
  -9  -6   3      273.26      332.65     14.52 o 
  -8  -6   3      435.01      429.74     14.69 o 
  -7  -6   3      321.50      366.78     12.66 o 
  -6  -6   3     2258.08     2297.57     32.47 o 
  -5  -6   3     1247.16     1244.64     18.89 o 
  -4  -6   3     5111.51     4736.45     57.95 o 
  -3  -6   3      251.29      337.70      8.47 o 
  -2  -6   3     1489.66     1353.62     17.54 o 
  -1  -6   3     3510.85     3787.89     41.54 o 
   0  -6   3      768.47      871.97     12.51 o 
   1  -6   3     3069.58     2525.10     32.55 o 
   3  -6   3     1291.49     1357.41     20.85 o 
   4  -6   3     1096.84      991.67     18.41 o 
   5  -6   3      463.28      530.52     14.04 o 
   6  -6   3      787.29      744.87     21.76 o 
   7  -6   3       44.46       33.19      8.80 o 
   8  -6   3       48.23       38.40      9.78 o 
 -10  -5   3       21.86       18.23      8.81 o 
  -9  -5   3       31.31       30.14      7.82 o 
  -8  -5   3     1151.28     1151.50     23.11 o 
  -7  -5   3     1315.91     1291.01     22.01 o 
  -6  -5   3       43.70       54.54      5.07 o 
  -5  -5   3     1285.51     1062.36     17.56 o 
  -4  -5   3     7117.19     8450.08    101.73 o 
  -3  -5   3     3569.36     3889.28     46.53 o 
  -2  -5   3    10184.41    10527.47    114.65 o 
  -1  -5   3     1261.81     1021.82     12.96 o 
   0  -5   3     3877.41     4022.58     44.51 o 
   1  -5   3     3530.91     3412.22     40.66 o 
   2  -5   3     3801.75     3387.74     43.18 o 
   3  -5   3     1868.45     1661.26     25.37 o 
   4  -5   3       11.71       16.73      4.04 o 
   5  -5   3       38.68       36.96      5.67 o 
   6  -5   3     1047.56     1025.92     20.55 o 
   7  -5   3        0.24       -6.50      7.67 o 
   8  -5   3        4.85        2.35      8.52 o 
 -10  -4   3      437.07      470.32     18.73 o 
  -9  -4   3       15.04       40.15      8.31 o 
  -8  -4   3       98.44      110.43      8.41 o 
  -7  -4   3      780.57      774.75     19.68 o 
  -6  -4   3     3885.31     4035.21     52.21 o 
  -5  -4   3      981.55      910.87     14.58 o 
  -4  -4   3     3047.23     3462.97     45.20 o 
  -3  -4   3     2488.05     2969.82     36.87 o 
  -2  -4   3     8266.71     9162.37     99.70 o 
  -1  -4   3     1454.27     1599.24     19.31 o 
   0  -4   3      526.67      395.56      6.31 o 
   1  -4   3      947.43      972.90     13.48 o 
   2  -4   3     2647.81     2468.56     31.25 o 
   3  -4   3      143.64      154.78      6.73 o 
   4  -4   3        1.98        4.04      3.38 o 
   5  -4   3     1028.78      951.98     16.63 o 
   6  -4   3        0.81       -0.75      5.19 o 
   7  -4   3      100.70      101.15      9.26 o 
   8  -4   3      321.05      325.09     14.62 o 
   9  -4   3       19.35       34.24     10.36 o 
 -10  -3   3      290.85      328.00     15.43 o 
  -9  -3   3      546.32      503.57     16.78 o 
  -8  -3   3      274.61      196.26      9.61 o 
  -7  -3   3     1904.53     1981.46     30.21 o 
  -6  -3   3      334.66      336.33      9.01 o 
  -5  -3   3     7318.83     6801.84     81.09 o 
  -4  -3   3       41.68       59.93      3.92 o 
  -3  -3   3      348.82      311.48      6.74 o 
  -2  -3   3      713.58      629.72      8.85 o 
  -1  -3   3     3051.81     2878.70     33.26 o 
   0  -3   3       68.39       84.54      2.71 o 
   1  -3   3      650.31      613.45      9.04 o 
   2  -3   3      384.14      360.18      6.83 o 
   3  -3   3     2305.24     1900.59     24.80 o 
   4  -3   3     1985.83     1924.75     25.79 o 
   5  -3   3      122.61      129.02      5.49 o 
   6  -3   3      790.51      725.30     16.87 o 
   7  -3   3      350.13      371.89     13.11 o 
   8  -3   3      244.38      279.62     12.80 o 
   9  -3   3       52.95       45.04      9.85 o 
 -10  -2   3       43.12       38.68     10.58 o 
  -9  -2   3      956.02      902.89     24.47 o 
  -8  -2   3      199.10      249.45     10.95 o 
  -7  -2   3       31.73       44.63      5.79 o 
  -6  -2   3       41.38       64.08      5.11 o 
  -5  -2   3     4912.50     5084.16     61.98 o 
  -4  -2   3      655.31      918.21     14.13 o 
  -3  -2   3     2253.14     2094.50     25.75 o 
  -2  -2   3     3437.34     3271.11     37.34 o 
  -1  -2   3     1961.17     1863.99     21.83 o 
   0  -2   3    11028.97    12654.42    135.84 o 
   1  -2   3     3865.14     3485.21     41.44 o 
   2  -2   3       28.29       60.23      2.93 o 
   3  -2   3      514.79      595.66      9.32 o 
   4  -2   3     2433.68     2373.38     31.39 o 
   5  -2   3     1538.49     1221.41     16.70 o 
   6  -2   3      590.92      551.93     11.66 o 
   7  -2   3      299.32      291.00     10.92 o 
   8  -2   3      357.94      372.16     15.61 o 
   9  -2   3      273.03      287.45     14.78 o 
 -10  -1   3        3.24       -3.99      8.91 o 
  -9  -1   3       14.00        4.87      8.72 o 
  -8  -1   3      375.09      384.02     13.45 o 
  -7  -1   3       47.68       60.13      6.13 o 
  -6  -1   3      313.76      253.65     10.61 o 
  -5  -1   3        7.67       10.53      3.60 o 
  -4  -1   3     9433.71     8687.88    102.11 o 
  -3  -1   3     1320.72     1191.30     16.34 o 
  -2  -1   3     3630.34     3793.19     43.01 o 
  -1  -1   3       87.55      113.60      3.09 o 
   0  -1   3      664.90      678.12      9.16 o 
   1  -1   3    26593.26    28116.81    306.27 o 
   2  -1   3     7112.24     7349.15     79.78 o 
   3  -1   3       14.76        9.59      2.38 o 
   4  -1   3     3200.05     2686.17     32.91 o 
   5  -1   3      643.70      699.48     12.14 o 
   6  -1   3      711.33      768.53     12.49 o 
   7  -1   3      245.61      262.09      9.82 o 
   8  -1   3       53.20       52.14      7.92 o 
   9  -1   3       74.35       68.84     10.08 o 
  10  -1   3      161.45      218.88     14.06 o 
 -10   0   3      136.56      156.27     12.40 o 
  -9   0   3       10.14       -5.74      8.07 o 
  -8   0   3      342.25      345.41     12.98 o 
  -7   0   3      250.09      256.67      9.75 o 
  -6   0   3      723.06      606.04     12.18 o 
  -5   0   3      150.53      193.82      6.53 o 
  -4   0   3      528.81      670.60     11.15 o 
  -3   0   3     2764.20     3009.33     35.94 o 
  -2   0   3      708.63      827.74     11.03 o 
  -1   0   3     1988.64     2188.68     25.23 o 
   0   0   3       58.93       57.96      2.30 o 
   1   0   3     1622.27     2309.27     39.86 o 
   2   0   3    11745.50    11748.28    131.80 o 
   3   0   3     4759.97     4758.97     56.42 o 
   4   0   3       97.75      173.92      8.58 o 
   5   0   3      197.27      192.73      5.59 o 
   6   0   3     1917.86     1703.18     22.54 o 
   7   0   3      283.74      254.86      8.29 o 
   8   0   3       11.10        1.06      6.62 o 
   9   0   3       70.37       49.63      8.68 o 
  10   0   3      188.07      196.04     13.99 o 
 -10   1   3      139.60      104.05     12.49 o 
  -9   1   3      472.12      578.91     18.86 o 
  -8   1   3      108.51       71.44      9.60 o 
  -7   1   3       11.20        9.25      5.95 o 
  -6   1   3     2103.71     2303.04     32.50 o 
  -5   1   3      346.61      448.50     10.31 o 
  -4   1   3      482.11      531.56     10.42 o 
  -3   1   3      428.44      516.06      9.52 o 
  -2   1   3     1161.10     1309.41     15.91 o 
  -1   1   3    20783.16    24637.63    263.18 o 
   0   1   3     1969.73     2014.97     24.30 o 
   1   1   3       17.19       75.20      6.48 o 
   2   1   3     1143.86      904.14     14.35 o 
   3   1   3      719.93      880.84     11.99 o 
   4   1   3     5346.69     4733.62     53.49 o 
   5   1   3      611.27      579.05     10.40 o 
   6   1   3     1513.12     1556.01     20.94 o 
   7   1   3      347.43      359.76      9.39 o 
   8   1   3       42.26       36.44      6.25 o 
   9   1   3      253.23      292.38     13.08 o 
  10   1   3        5.47       25.56      9.59 o 
  -9   2   3      259.53      255.54     13.87 o 
  -8   2   3      176.46      150.47     10.25 o 
  -7   2   3       46.14       40.41      7.87 o 
  -6   2   3     6496.39     6191.49    115.76 o 
  -5   2   3     1815.97     1687.44     23.87 o 
  -4   2   3     2369.64     1968.07     26.25 o 
  -3   2   3     3665.44     3744.44     44.77 o 
  -2   2   3       12.15       52.63      2.86 o 
  -1   2   3      134.36      146.01      3.77 o 
   0   2   3    10892.40    12886.08    144.77 o 
   1   2   3     1356.77     1654.68     19.26 o 
   2   2   3       85.28       90.56      5.45 o 
   3   2   3     5192.90     4744.60     53.67 o 
   4   2   3     3446.78     2745.19     32.38 o 
   5   2   3      192.08      435.43     21.30 o 
   6   2   3     2029.94     2064.28     27.13 o 
   7   2   3       56.75       42.26      5.08 o 
   8   2   3      125.91      103.22      7.32 o 
   9   2   3      184.95      175.58     10.31 o 
  10   2   3       89.12       91.62     10.90 o 
  -9   3   3      592.21      564.22     21.24 o 
  -8   3   3     1709.52     1874.10     38.27 o 
  -7   3   3      164.64      142.44      9.35 o 
  -6   3   3      263.61      292.11     10.26 o 
  -5   3   3       85.38       64.46      6.22 o 
  -4   3   3      590.47      533.63     10.30 o 
  -3   3   3     1691.14     1814.93     23.46 o 
  -2   3   3     2367.48     2146.21     26.00 o 
  -1   3   3      688.33      747.38     12.36 o 
   0   3   3       64.48       81.11      2.96 o 
   1   3   3    11823.77    13268.92    146.20 o 
   2   3   3     6355.99     7178.39     75.11 o 
   3   3   3       90.99      122.17      5.71 o 
   4   3   3     2584.49     2139.26     27.91 o 
   5   3   3     3127.98     2688.15     33.91 o 
   6   3   3      845.72      806.60     13.43 o 
   7   3   3      156.88      200.76      8.51 o 
   8   3   3        7.62       -0.93      5.16 o 
   9   3   3      216.92      235.26     13.17 o 
  10   3   3      277.45      332.04     15.67 o 
  -9   4   3        2.80        3.47      9.59 o 
  -8   4   3        3.49        6.16      7.87 o 
  -7   4   3      770.29      798.60     19.37 o 
  -6   4   3       22.46       48.60      6.63 o 
  -5   4   3        0.77        2.48      4.98 o 
  -4   4   3     1256.99     1045.92     16.49 o 
  -3   4   3        6.51       24.50      3.30 o 
  -2   4   3     5867.26     5907.50     65.60 o 
  -1   4   3     4159.49     3913.16     44.16 o 
   0   4   3     1584.85     1263.65     16.47 o 
   1   4   3     2043.33     2119.82     25.51 o 
   2   4   3     1284.99     1931.97     23.56 o 
   3   4   3      443.94      370.61      6.87 o 
   4   4   3      744.84      646.33     11.46 o 
   5   4   3        2.72       23.92      3.74 o 
   6   4   3      575.93      519.98     10.91 o 
   7   4   3      139.32      148.75      6.87 o 
   8   4   3      279.74      303.07     10.15 o 
   9   4   3        9.36        2.04      7.01 o 
  10   4   3      357.09      405.42     17.12 o 
  -8   5   3        0.00        7.78      8.52 o 
  -7   5   3      491.66      538.20     18.76 o 
  -6   5   3      207.74      170.98      9.65 o 
  -5   5   3      324.97      301.48     10.24 o 
  -4   5   3      649.00      643.41     13.65 o 
  -3   5   3     1093.00      958.60     15.23 o 
  -2   5   3     6118.90     5256.68     59.22 o 
  -1   5   3     1922.59     1541.17     19.49 o 
   0   5   3      599.37      632.27      9.78 o 
   1   5   3      270.24      240.02      5.57 o 
   2   5   3     5752.02     5112.13     58.26 o 
   3   5   3      236.09      264.84      6.11 o 
   4   5   3     2057.94     2310.83     35.19 o 
   5   5   3      330.49      337.97      8.66 o 
   6   5   3        6.33       11.20      4.21 o 
   7   5   3      776.34      808.49     14.43 o 
   8   5   3      883.07      871.89     17.39 o 
   9   5   3        1.14       21.51      7.73 o 
  10   5   3        3.23        4.10     10.52 o 
  -8   6   3      155.91      165.89     13.32 o 
  -7   6   3        3.28       -0.97      8.87 o 
  -6   6   3        5.82       10.44      6.81 o 
  -5   6   3      646.75      688.53     16.05 o 
  -4   6   3      810.43      741.60     14.79 o 
  -3   6   3      722.94      623.26     11.64 o 
  -2   6   3       90.94       60.77      4.24 o 
  -1   6   3      858.49      862.65     13.53 o 
   0   6   3    13640.01    12549.61    142.14 o 
   1   6   3       18.04      140.82      5.41 o 
   2   6   3       42.08      212.13      5.96 o 
   3   6   3     2905.71     2882.13     34.78 o 
   4   6   3     3529.68     3582.44     44.81 o 
   5   6   3      394.16      428.66      9.40 o 
   6   6   3      224.02      219.21      7.09 o 
   7   6   3      628.08      637.70     13.80 o 
   8   6   3      716.83      729.69     16.53 o 
   9   6   3      403.09      388.13     15.25 o 
  10   6   3      190.82      180.36     12.68 o 
  -7   7   3      137.20      133.65     11.03 o 
  -6   7   3       30.77       33.18      8.74 o 
  -5   7   3      394.63      335.13     15.24 o 
  -4   7   3      254.33      223.84      9.28 o 
  -3   7   3     2976.75     2882.60     39.38 o 
  -2   7   3      917.94      942.20     14.46 o 
  -1   7   3      107.39      157.56      8.32 o 
   0   7   3     1907.33     2028.22     26.94 o 
   1   7   3        2.23        7.99      2.76 o 
   2   7   3        9.93       53.13      3.88 o 
   3   7   3        0.05       35.26      3.96 o 
   4   7   3     1415.10     1157.29     16.76 o 
   5   7   3     3142.39     3006.80     38.80 o 
   6   7   3      105.91      116.33      6.31 o 
   7   7   3      899.59      853.08     19.44 o 
   8   7   3      293.57      323.00     12.92 o 
   9   7   3      199.53      188.44     11.28 o 
  10   7   3       59.51       54.48      9.87 o 
  -6   8   3      103.55      126.63     10.62 o 
  -5   8   3        7.89       22.65      7.72 o 
  -4   8   3      332.72      393.49     12.57 o 
  -3   8   3      259.47      304.97     10.26 o 
  -2   8   3      138.93      147.53      6.74 o 
  -1   8   3      264.33      271.29      7.76 o 
   0   8   3      335.53      370.72      8.77 o 
   1   8   3      997.04      895.55     13.90 o 
   2   8   3     3081.49     2838.78     35.18 o 
   3   8   3       92.51      168.03      6.45 o 
   4   8   3        1.59       66.70      4.56 o 
   5   8   3        5.04       61.95      5.08 o 
   6   8   3     2120.80     1923.34     31.35 o 
   7   8   3      229.92      282.18     11.83 o 
   8   8   3       60.64       77.30      7.97 o 
   9   8   3        6.97       25.46      8.16 o 
  10   8   3      125.42      121.04     11.26 o 
  -6   9   3      358.50      430.17     16.92 o 
  -5   9   3       86.23       76.11      9.41 o 
  -4   9   3       26.97       34.84      7.51 o 
  -3   9   3      577.48      591.31     15.29 o 
  -2   9   3      231.45      206.82      8.43 o 
  -1   9   3     4055.49     3975.35     47.59 o 
   0   9   3      149.42      219.79      7.32 o 
   1   9   3      130.56      131.64      6.44 o 
   2   9   3       19.62       29.41      4.19 o 
   3   9   3     1336.58     1304.12     20.06 o 
   4   9   3     2185.21     1924.41     27.57 o 
   5   9   3      315.09      260.42      9.11 o 
   6   9   3       10.69       14.79      5.06 o 
   7   9   3      179.92      199.05      9.99 o 
   8   9   3       99.98       83.03     10.64 o 
   9   9   3       72.36       67.91      9.14 o 
  10   9   3       47.08       42.66     10.44 o 
  -5  10   3      579.26      621.26     19.26 o 
  -4  10   3      150.85      173.59     11.37 o 
  -3  10   3      204.86      230.42     11.35 o 
  -2  10   3        9.53       14.11      6.21 o 
  -1  10   3      297.26      342.38     10.98 o 
   0  10   3        2.59        2.38      4.64 o 
   1  10   3      425.54      444.35     11.45 o 
   2  10   3        7.71       -4.34      4.34 o 
   3  10   3      639.20      630.24     13.41 o 
   4  10   3      224.01      259.86      9.42 o 
   5  10   3      377.49      341.43     11.75 o 
   6  10   3      422.97      309.90     11.38 o 
   7  10   3       82.23       71.81      7.48 o 
   8  10   3      243.40      208.35     12.10 o 
   9  10   3      351.64      328.43     15.44 o 
  -4  11   3      473.43      523.14     26.11 o 
  -3  11   3       15.34        3.70      8.29 o 
  -2  11   3       92.68      143.07     11.08 o 
  -1  11   3       27.20       32.84      7.28 o 
   0  11   3      464.56      471.30     13.26 o 
   1  11   3      175.99      165.91      8.73 o 
   2  11   3       41.32       47.11      6.21 o 
   3  11   3       35.47       26.59      5.84 o 
   4  11   3      660.35      608.81     14.84 o 
   5  11   3      763.42      701.68     16.67 o 
   6  11   3     1983.55     1865.37     31.27 o 
   7  11   3      162.74      148.60      9.53 o 
   8  11   3      370.37      352.48     17.88 o 
   9  11   3      389.22      369.38     17.53 o 
  -3  12   3        0.43       -2.44      9.60 o 
  -2  12   3      299.69      348.38     16.16 o 
  -1  12   3       39.10       50.34      9.26 o 
   0  12   3      176.32      165.93     11.31 o 
   1  12   3      828.17      841.68     18.43 o 
   2  12   3      754.24      766.34     18.04 o 
   3  12   3      264.03      203.93      9.45 o 
   4  12   3      171.93      238.86     10.53 o 
   5  12   3      824.91      813.00     18.55 o 
   6  12   3     1030.77     1016.17     21.34 o 
   7  12   3      315.03      255.72     11.79 o 
   8  12   3       56.71       47.81      8.17 o 
  -2  13   3      304.05      332.02     18.13 o 
  -1  13   3       61.25       48.87     10.88 o 
   0  13   3       94.08       89.15     11.35 o 
   1  13   3       38.30       40.63      9.11 o 
   2  13   3      480.88      430.00     15.30 o 
   3  13   3     1313.15     1263.59     26.87 o 
   4  13   3      388.45      342.28     13.40 o 
   5  13   3       27.80       42.45      7.61 o 
   6  13   3      339.39      363.36     14.32 o 
   7  13   3      542.70      510.55     19.25 o 
   0  14   3      539.83      599.02     23.52 o 
   1  14   3       73.56       58.70     10.97 o 
   2  14   3      176.51      204.31     13.39 o 
   3  14   3      280.60      258.63     13.20 o 
   4  14   3      378.19      374.38     15.57 o 
   5  14   3      172.85      135.53     10.14 o 
   6  14   3      169.29      152.41     10.97 o 
  -5 -14   4      157.34      162.65     10.75 o 
  -4 -14   4       58.02       86.93     10.74 o 
  -3 -14   4      322.51      332.97     16.71 o 
  -2 -14   4       65.78       57.41     10.79 o 
  -1 -14   4      103.59      106.40     12.87 o 
  -7 -13   4        3.55       17.78      7.49 o 
  -6 -13   4       26.00       15.57      7.20 o 
  -5 -13   4     2061.34     1887.36     31.45 o 
  -4 -13   4       78.34       78.25      8.47 o 
  -3 -13   4       25.74       27.41      7.87 o 
  -2 -13   4      183.78      155.68     11.94 o 
  -1 -13   4      540.04      508.93     18.73 o 
   0 -13   4      559.53      561.81     21.11 o 
   1 -13   4      226.51      275.22     15.79 o 
  -8 -12   4      322.49      268.33     14.12 o 
  -7 -12   4      355.93      449.69     16.63 o 
  -6 -12   4      518.05      543.84     17.39 o 
  -5 -12   4      494.55      521.73     15.27 o 
  -4 -12   4     2765.19     2556.84     38.52 o 
  -3 -12   4      611.16      649.05     15.43 o 
  -2 -12   4      357.58      341.87     13.12 o 
  -1 -12   4      151.14      143.79     10.17 o 
   0 -12   4      353.30      433.75     15.55 o 
   1 -12   4      226.58      228.84     13.29 o 
   2 -12   4      179.05      187.79     12.40 o 
   3 -12   4        0.55        2.66      9.24 o 
  -9 -11   4      260.82      241.82     14.86 o 
  -8 -11   4      540.17      464.06     16.74 o 
  -7 -11   4      426.15      425.23     15.67 o 
  -6 -11   4      117.88       76.45      8.10 o 
  -5 -11   4     1368.41     1397.16     25.88 o 
  -4 -11   4     1089.17     1181.05     20.80 o 
  -3 -11   4       91.60       76.11      6.67 o 
  -2 -11   4       18.03       39.64      5.71 o 
  -1 -11   4       62.44       57.31      6.93 o 
   0 -11   4        7.85       42.89      6.72 o 
   1 -11   4      653.68      612.83     16.47 o 
   2 -11   4      462.96      518.93     19.15 o 
   3 -11   4      205.40      201.38     11.96 o 
   4 -11   4        6.63        0.94      8.84 o 
  -9 -10   4        5.72        4.30      8.22 o 
  -8 -10   4       12.41       38.98      8.12 o 
  -7 -10   4      417.73      372.53     14.65 o 
  -6 -10   4      666.30      677.42     17.42 o 
  -5 -10   4      544.27      517.72     14.46 o 
  -4 -10   4      128.36      160.73      7.71 o 
  -3 -10   4      560.43      549.51     12.42 o 
  -2 -10   4      284.77      299.60      9.22 o 
  -1 -10   4     2042.25     1997.41     26.70 o 
   0 -10   4        4.90       14.74      5.28 o 
   1 -10   4      717.63      681.00     15.71 o 
   2 -10   4      366.89      364.43     14.05 o 
   3 -10   4      395.71      425.19     14.74 o 
   4 -10   4      321.28      290.42     13.33 o 
   5 -10   4        3.93        2.01      8.97 o 
 -10  -9   4      324.14      323.77     16.86 o 
  -9  -9   4       86.96       88.55      9.82 o 
  -8  -9   4       39.49       48.74      8.24 o 
  -7  -9   4      442.48      403.34     13.88 o 
  -6  -9   4      885.32      946.34     19.45 o 
  -5  -9   4      107.02       86.48      6.57 o 
  -4  -9   4      930.21      949.76     16.94 o 
  -3  -9   4     3279.71     3138.36     39.13 o 
  -2  -9   4     3104.01     2993.47     35.12 o 
  -1  -9   4       30.34       60.47      4.56 o 
   0  -9   4      116.77      103.94      6.45 o 
   1  -9   4       38.59       49.15      5.81 o 
   2  -9   4        3.04       -2.66      5.28 o 
   3  -9   4       30.42       21.63      6.46 o 
   4  -9   4      439.57      473.93     15.83 o 
   5  -9   4      291.03      302.09     15.49 o 
   6  -9   4       17.74       13.60      9.54 o 
 -10  -8   4       98.81       86.74     10.61 o 
  -9  -8   4      635.75      599.68     18.85 o 
  -8  -8   4      689.18      735.83     20.32 o 
  -7  -8   4        0.94        4.88      6.04 o 
  -6  -8   4      214.80      215.88      9.47 o 
  -5  -8   4      201.17      187.99      8.89 o 
  -4  -8   4      236.86      283.67     11.63 o 
  -3  -8   4     3056.14     2924.77     35.37 o 
  -2  -8   4        6.29       31.64      3.83 o 
  -1  -8   4      219.21      256.64      7.02 o 
   0  -8   4     2501.69     2355.71     30.13 o 
   1  -8   4     1657.53     1630.67     23.78 o 
   2  -8   4      905.29      829.31     16.03 o 
   3  -8   4       38.24       44.19      6.38 o 
   4  -8   4       54.30       44.02      7.18 o 
   5  -8   4      603.53      606.07     17.13 o 
   6  -8   4       27.04       31.23      9.25 o 
 -10  -7   4       30.87       21.94      9.08 o 
  -9  -7   4       27.16        8.88      7.76 o 
  -8  -7   4      103.53       75.50     10.16 o 
  -7  -7   4     1671.22     1507.51     25.94 o 
  -6  -7   4      704.23      768.58     19.02 o 
  -5  -7   4       52.75      148.58      6.76 o 
  -4  -7   4      128.14      151.04      6.27 o 
  -3  -7   4     4325.47     4175.47     49.50 o 
  -2  -7   4      264.98      273.45      7.06 o 
  -1  -7   4      187.12      150.18      5.10 o 
   1  -7   4      298.01      297.83      8.42 o 
   2  -7   4     1114.03      961.26     15.71 o 
   3  -7   4      492.44      412.16     11.61 o 
   4  -7   4      317.74      313.02     10.93 o 
   5  -7   4      225.60      191.15     10.01 o 
   6  -7   4      116.92      112.97      9.78 o 
   7  -7   4      247.28      302.90     18.44 o 
 -10  -6   4       31.68       17.26      8.85 o 
  -9  -6   4      334.12      333.36     14.04 o 
  -8  -6   4      508.56      485.60     15.69 o 
  -7  -6   4     1529.10     1595.33     26.77 o 
  -6  -6   4     2686.78     2449.18     35.15 o 
  -5  -6   4      307.48      298.95      9.84 o 
  -4  -6   4        0.11       31.57      4.00 o 
  -3  -6   4        6.64       22.87      3.18 o 
  -2  -6   4     3475.69     3445.24     39.98 o 
  -1  -6   4      209.94      238.05      5.71 o 
   0  -6   4      313.72      373.78      7.44 o 
   1  -6   4      939.81     1073.17     15.69 o 
   2  -6   4     5092.08     4677.76     58.77 o 
   3  -6   4     1345.78     1191.67     22.30 o 
   4  -6   4       65.39       45.09      5.58 o 
   5  -6   4      433.12      430.76     13.53 o 
   6  -6   4      337.74      346.58     13.43 o 
   7  -6   4      359.01      311.73     13.72 o 
   8  -6   4       53.12       39.43     10.31 o 
 -10  -5   4      388.51      403.52     16.73 o 
  -9  -5   4      270.13      261.34     12.78 o 
  -8  -5   4       52.48       46.14      7.34 o 
  -7  -5   4      122.38      118.81      7.55 o 
  -6  -5   4     3119.50     3170.47     41.35 o 
  -5  -5   4      134.37      253.31      8.13 o 
  -4  -5   4      735.03      594.94     10.73 o 
  -3  -5   4     1964.10     2687.23     35.01 o 
  -2  -5   4     2402.85     3070.93     36.55 o 
  -1  -5   4     5290.17     4948.57     55.30 o 
   0  -5   4     5454.63     5065.02     55.33 o 
   1  -5   4      109.06      103.26      4.58 o 
   2  -5   4      113.65      120.42      4.93 o 
   3  -5   4      585.28      581.81     10.94 o 
   4  -5   4     1523.97     1410.64     22.73 o 
   5  -5   4      224.20      209.33      8.49 o 
   6  -5   4       12.38       13.65      6.41 o 
   7  -5   4      433.85      428.95     15.24 o 
   8  -5   4      190.39      200.64     12.65 o 
 -10  -4   4       37.52       26.20      9.50 o 
  -9  -4   4      544.64      606.70     18.45 o 
  -8  -4   4      491.37      477.50     14.93 o 
  -7  -4   4      388.85      401.72     13.97 o 
  -6  -4   4     3907.36     4306.97     55.62 o 
  -5  -4   4     7414.55     7394.95     89.94 o 
  -4  -4   4     5976.15     5901.03     72.46 o 
  -3  -4   4     2906.30     2922.75     35.56 o 
  -2  -4   4        8.40       76.17      3.72 o 
  -1  -4   4     3778.29     3917.29     44.09 o 
   0  -4   4     2525.23     2971.98     32.53 o 
   1  -4   4     2561.45     2504.79     31.44 o 
   2  -4   4     1141.58     1003.59     15.15 o 
   3  -4   4      276.21      256.12      6.80 o 
   4  -4   4     1114.10     1016.60     15.87 o 
   5  -4   4       33.54       47.00      5.25 o 
   6  -4   4       96.33       91.47      7.04 o 
   7  -4   4        0.33        3.55      6.88 o 
   8  -4   4      223.22      216.55     13.12 o 
 -10  -3   4        1.39       -8.49      8.49 o 
  -9  -3   4      245.72      235.70     12.40 o 
  -8  -3   4      884.25      986.30     20.46 o 
  -7  -3   4     2263.59     2184.20     38.73 o 
  -6  -3   4      185.21      188.34      7.67 o 
  -5  -3   4     3382.20     3107.25     39.43 o 
  -4  -3   4     4445.14     5009.54     61.60 o 
  -3  -3   4       11.96       58.73      3.35 o 
  -2  -3   4       89.45      139.65      4.03 o 
  -1  -3   4      263.53      360.54      6.20 o 
   0  -3   4     1629.82     1861.65     21.85 o 
   1  -3   4       15.76       41.11      2.96 o 
   2  -3   4     1412.61     1240.28     16.46 o 
   3  -3   4     1917.34     1795.07     24.27 o 
   4  -3   4       27.00       35.95      3.57 o 
   5  -3   4      376.97      352.44      9.75 o 
   6  -3   4      308.70      249.29      9.55 o 
   7  -3   4        1.49        1.44      6.39 o 
   8  -3   4       75.69       37.85      8.93 o 
   9  -3   4       88.28       80.26     11.20 o 
 -10  -2   4      633.78      675.18     22.51 o 
  -9  -2   4       84.32      139.97     13.87 o 
  -8  -2   4        0.22       -4.69      5.99 o 
  -7  -2   4      539.08      569.51     14.65 o 
  -6  -2   4     1651.37     1725.63     25.37 o 
  -5  -2   4     2536.81     2580.16     34.57 o 
  -4  -2   4      278.25      276.22      7.02 o 
  -3  -2   4      192.50      174.10      4.92 o 
  -2  -2   4     8384.19     9910.35    109.59 o 
  -1  -2   4     4831.53     5004.68     55.96 o 
   0  -2   4     2602.11     2590.76     30.87 o 
   1  -2   4     2012.99     2276.00     28.19 o 
   2  -2   4     2655.80     2800.16     33.47 o 
   3  -2   4     1534.99     1739.55     21.57 o 
   4  -2   4     1874.67     1798.51     23.30 o 
   5  -2   4     1038.36      879.14     13.12 o 
   6  -2   4      903.25      971.94     17.07 o 
   7  -2   4      213.15      196.82      9.48 o 
   8  -2   4      340.68      377.97     14.15 o 
   9  -2   4        0.08        0.79      8.79 o 
 -10  -1   4      103.51      141.66     11.94 o 
  -9  -1   4       85.86       65.44      9.03 o 
  -8  -1   4      302.16      233.71     11.12 o 
  -7  -1   4     1097.56     1062.83     26.33 o 
  -6  -1   4      838.44      759.16     17.07 o 
  -5  -1   4     5439.33     4680.17     57.67 o 
  -4  -1   4     1565.74     1446.55     20.03 o 
  -3  -1   4        5.61        3.16      2.64 o 
  -2  -1   4      561.98      712.39      9.93 o 
  -1  -1   4     1160.40     1520.37     17.94 o 
   0  -1   4     3412.98     4098.95     47.63 o 
   1  -1   4        0.69      145.83     36.81 o 
   2  -1   4      525.97      619.01     14.44 o 
   3  -1   4     3098.88     2099.69     25.25 o 
   4  -1   4     3121.23     3517.93     40.49 o 
   5  -1   4     1005.86     1017.38     15.29 o 
   6  -1   4       67.92       46.96      4.37 o 
   7  -1   4       34.24       27.70      5.47 o 
   8  -1   4      547.70      622.65     16.82 o 
   9  -1   4       88.58       67.41      9.56 o 
  10  -1   4        1.03        3.36      9.96 o 
 -10   0   4      176.32      185.94     13.01 o 
  -9   0   4      689.08      681.06     20.97 o 
  -8   0   4      419.50      458.98     15.45 o 
  -7   0   4     1132.93     1188.13     24.35 o 
  -6   0   4        0.49        3.40      4.34 o 
  -5   0   4      312.57      277.25      7.80 o 
  -4   0   4      683.03      922.67     14.58 o 
  -3   0   4     3696.75     3473.99     41.40 o 
  -2   0   4     1621.15     1469.13     17.65 o 
  -1   0   4      765.17      686.35      9.09 o 
   0   0   4    51203.71    63872.34    727.88 o 
   1   0   4    27876.07    30829.80    314.59 o 
   2   0   4      269.65      219.84      4.82 o 
   3   0   4     1278.19      891.95     12.72 o 
   4   0   4     4133.93     3635.78     42.65 o 
   5   0   4     1286.37     1065.64     15.43 o 
   6   0   4       19.42       14.07      3.77 o 
   7   0   4      185.26      201.76      7.49 o 
   8   0   4     1295.39     1389.91     26.28 o 
   9   0   4      596.96      600.54     19.51 o 
  10   0   4      278.22      328.16     16.05 o 
 -10   1   4        9.34        9.74     10.10 o 
  -9   1   4        0.39       -1.53      8.51 o 
  -8   1   4      372.19      384.35     14.68 o 
  -7   1   4       54.46       58.86      7.06 o 
  -6   1   4      298.14      293.28     10.83 o 
  -5   1   4     1005.12      993.13     16.47 o 
  -4   1   4     1427.06     1142.47     16.75 o 
  -3   1   4     2076.13     1943.20     24.52 o 
  -2   1   4     1772.37     1826.45     21.60 o 
  -1   1   4       13.48       11.35      2.32 o 
   0   1   4    30626.40    31449.57    351.35 o 
   1   1   4     2670.74     4468.36     70.26 o 
   2   1   4     6718.71     5869.36     69.01 o 
   3   1   4      657.04      528.20      8.52 o 
   4   1   4      222.52      161.25      5.31 o 
   5   1   4     2149.98     1997.38     26.40 o 
   6   1   4      479.55      592.33     11.18 o 
   7   1   4      226.81      286.07      8.54 o 
   8   1   4      221.09      239.14      9.83 o 
   9   1   4      551.52      562.96     17.32 o 
  10   1   4      214.96      271.73     18.84 o 
  -9   2   4       60.89       68.07     10.36 o 
  -8   2   4     1370.84     1469.92     29.01 o 
  -7   2   4     1534.09     1616.52     27.77 o 
  -6   2   4      430.06      415.94     12.01 o 
  -5   2   4       10.32       11.90      4.04 o 
  -4   2   4       46.89       39.14      3.97 o 
  -3   2   4     2103.51     1959.47     24.85 o 
  -2   2   4     4027.12     3906.89     43.96 o 
  -1   2   4     1066.81     1394.00     16.96 o 
   0   2   4        7.82       25.37      2.29 o 
   1   2   4    21057.06    21357.82    228.61 o 
   2   2   4      734.70      738.83     14.11 o 
   3   2   4      983.07     1116.04     33.50 o 
   4   2   4       23.02       85.90      5.32 o 
   5   2   4      692.28      688.11     14.20 o 
   6   2   4     1586.52     1653.04     24.32 o 
   7   2   4     2222.15     2182.01     29.25 o 
   8   2   4        0.37        6.46      5.09 o 
   9   2   4       33.14       38.93      9.53 o 
  10   2   4       55.22       52.60     11.02 o 
  -9   3   4      144.99      176.07     14.77 o 
  -8   3   4      138.35      122.60     10.51 o 
  -7   3   4      219.00      254.62     11.50 o 
  -6   3   4      492.91      538.47     14.10 o 
  -5   3   4      892.76      960.05     16.10 o 
  -4   3   4       32.50       36.89      4.10 o 
  -3   3   4       20.11        9.62      2.99 o 
  -2   3   4     1959.80     2196.32     26.54 o 
  -1   3   4     3136.61     2763.79     31.78 o 
   0   3   4      685.46      877.02     11.76 o 
   1   3   4      967.22     1080.32     14.40 o 
   2   3   4     1678.77     1438.78     17.25 o 
   3   3   4      929.51     1030.91     14.91 o 
   4   3   4      314.41      267.56      6.64 o 
   5   3   4        2.10       20.28      3.86 o 
   6   3   4      954.46      910.12     15.90 o 
   7   3   4      227.63      197.19      7.88 o 
   8   3   4      304.24      335.53     10.23 o 
   9   3   4      277.58      323.29     13.17 o 
  10   3   4       31.53       39.10      9.72 o 
  -9   4   4       79.30      101.42     11.57 o 
  -8   4   4       87.63       64.16      9.43 o 
  -7   4   4       63.70       66.01      9.05 o 
  -6   4   4     1019.42     1077.42     20.76 o 
  -5   4   4        9.04        1.15      4.51 o 
  -4   4   4     2260.38     1907.10     25.71 o 
  -3   4   4        1.78       18.22      3.15 o 
  -2   4   4      955.09      830.12     11.99 o 
  -1   4   4     2643.57     2497.50     29.36 o 
   0   4   4       14.97       33.17      2.78 o 
   1   4   4       59.19       47.90      2.90 o 
   2   4   4      227.24      238.41      5.66 o 
   3   4   4      497.22      339.48      6.38 o 
   4   4   4     1646.07     1204.88     16.35 o 
   5   4   4     3414.42     3200.31     39.98 o 
   6   4   4     2026.80     2008.32     26.93 o 
   7   4   4      220.63      234.86      8.61 o 
   8   4   4      386.05      442.68     11.60 o 
   9   4   4       49.69       50.16      8.32 o 
  10   4   4       57.20       46.71     10.58 o 
  -8   5   4       99.44      105.38     10.95 o 
  -7   5   4       71.40       81.61      9.11 o 
  -6   5   4       35.06       35.97      6.71 o 
  -5   5   4        0.24       -2.59      5.11 o 
  -4   5   4      876.28      902.95     15.50 o 
  -3   5   4      210.30      183.83      6.13 o 
  -2   5   4      244.78      179.67      5.61 o 
  -1   5   4        7.91       10.86      2.95 o 
   0   5   4      171.47      210.30      5.30 o 
   1   5   4     3085.51     2741.94     34.47 o 
   2   5   4       97.27      115.50      4.28 o 
   3   5   4      341.62      318.79      6.55 o 
   4   5   4       35.53       16.78      3.20 o 
   5   5   4      675.63      562.07     10.43 o 
   6   5   4      535.69      539.16     11.14 o 
   7   5   4        9.94       58.80      5.66 o 
   8   5   4      129.54      113.24      7.72 o 
   9   5   4      372.11      330.92     13.81 o 
  10   5   4      505.06      519.12     21.31 o 
  -8   6   4        6.97        3.53      9.43 o 
  -7   6   4      569.48      588.12     23.02 o 
  -6   6   4      271.77      270.35     11.77 o 
  -5   6   4       88.61       82.46      7.24 o 
  -4   6   4     1009.66      897.20     16.45 o 
  -3   6   4       19.92       11.95      3.76 o 
  -2   6   4     5604.26     5317.97     63.45 o 
  -1   6   4     1188.84     1237.69     17.36 o 
   0   6   4     3903.36     3367.52     39.21 o 
   1   6   4     1357.68     1468.00     19.85 o 
   2   6   4     5628.95     6088.56     70.72 o 
   3   6   4       74.08      130.05      5.55 o 
   4   6   4      539.96      473.64      8.70 o 
   5   6   4     1066.01     1000.43     14.89 o 
   6   6   4      901.76      853.23     14.38 o 
   7   6   4      820.21      776.08     15.17 o 
   8   6   4      312.84      334.34     11.47 o 
   9   6   4       82.83      120.05      9.69 o 
  10   6   4      377.63      414.04     17.12 o 
  -7   7   4      151.30      186.89     12.52 o 
  -6   7   4     1006.51     1007.20     26.10 o 
  -5   7   4       92.29       83.17      7.88 o 
  -4   7   4       70.67       67.53      6.56 o 
  -3   7   4      213.34      235.01      8.22 o 
  -2   7   4     6419.63     6137.12     71.31 o 
  -1   7   4     1410.20     1241.77     17.87 o 
   0   7   4      359.05      340.24      7.89 o 
   1   7   4       99.50      136.99      5.25 o 
   2   7   4     7000.94     6656.24     77.39 o 
   3   7   4     1418.75     1333.41     18.55 o 
   4   7   4      734.62      772.31     14.28 o 
   5   7   4       39.03       47.85      3.83 o 
   6   7   4       95.59       67.49      5.69 o 
   7   7   4      448.39      446.96     14.94 o 
   8   7   4     1055.02     1124.32     27.07 o 
   9   7   4       19.91       37.56      8.59 o 
  10   7   4        2.14       -8.37      8.37 o 
  -6   8   4      161.39      136.03     11.34 o 
  -5   8   4      778.86      903.10     20.06 o 
  -4   8   4      575.62      647.95     16.57 o 
  -3   8   4       24.21       30.32      5.82 o 
  -2   8   4      813.67      830.35     14.16 o 
  -1   8   4     2123.98     1871.00     24.65 o 
   0   8   4     7722.70     7446.51     85.12 o 
   1   8   4        1.41       49.40      5.08 o 
   2   8   4      640.93      614.46     11.39 o 
   3   8   4      470.49      439.38      9.56 o 
   4   8   4     1732.62     1768.30     24.64 o 
   5   8   4     2406.01     2504.51     34.08 o 
   6   8   4      477.13      447.92     12.93 o 
   7   8   4      714.53      750.13     17.49 o 
   8   8   4      886.26      921.29     23.74 o 
   9   8   4      697.42      620.29     19.50 o 
  10   8   4       56.96       56.79     10.11 o 
  -6   9   4        2.03        2.05      8.90 o 
  -5   9   4      548.13      599.49     18.24 o 
  -4   9   4      210.20      194.18     10.27 o 
  -3   9   4     1281.43     1277.84     24.50 o 
  -2   9   4       70.81       83.40      6.70 o 
  -1   9   4      977.23      958.57     16.00 o 
   0   9   4     1830.82     1860.87     26.80 o 
   1   9   4      307.59      306.49      9.00 o 
   2   9   4      941.24      827.92     14.11 o 
   3   9   4       16.71      114.79      6.17 o 
   4   9   4     1843.69     1743.52     24.83 o 
   5   9   4     1315.86     1286.68     21.23 o 
   6   9   4        5.71        7.22      4.93 o 
   7   9   4      121.29      117.04      8.90 o 
   8   9   4      250.61      218.40     11.86 o 
   9   9   4      181.45      148.97     11.61 o 
  10   9   4      171.24      151.57     12.47 o 
  -5  10   4       25.85       27.75     10.17 o 
  -4  10   4      444.79      474.01     16.75 o 
  -3  10   4      552.70      592.70     17.29 o 
  -2  10   4       71.28       83.39      7.95 o 
  -1  10   4        0.79        5.20      5.64 o 
   0  10   4        0.25       19.36      5.25 o 
   1  10   4      341.41      405.18     11.57 o 
   2  10   4     1871.14     1889.34     29.10 o 
   3  10   4      250.19      287.05      9.77 o 
   4  10   4        6.47        1.28      4.62 o 
   5  10   4       24.94       20.65      5.54 o 
   6  10   4      319.34      293.92     11.22 o 
   7  10   4        2.60        9.61      6.00 o 
   8  10   4       64.04       65.82      8.14 o 
   9  10   4      230.88      273.76     15.19 o 
  -4  11   4        7.52        9.83      9.63 o 
  -3  11   4      247.55      298.02     14.67 o 
  -2  11   4        4.06       12.44      7.98 o 
  -1  11   4      457.78      528.39     16.57 o 
   0  11   4      603.84      596.11     14.88 o 
   1  11   4       18.50       14.19      6.02 o 
   2  11   4       17.48        6.50      5.31 o 
   3  11   4      444.19      406.45     12.19 o 
   4  11   4      545.22      497.59     14.91 o 
   5  11   4     1352.83     1252.73     22.67 o 
   6  11   4      287.21      317.14     12.08 o 
   7  11   4      646.92      655.68     17.84 o 
   8  11   4      527.86      493.96     17.87 o 
   9  11   4       99.38      125.05     10.55 o 
  -3  12   4       50.41       75.53     12.34 o 
  -2  12   4       54.43       45.17     10.99 o 
  -1  12   4      342.21      353.92     15.51 o 
   0  12   4       72.20       94.51      9.25 o 
   1  12   4       24.02       34.25      7.08 o 
   2  12   4      515.93      637.41     17.61 o 
   3  12   4      191.59      183.62     10.30 o 
   4  12   4     1676.51     1604.06     28.93 o 
   5  12   4      150.80      182.85     10.05 o 
   6  12   4      158.08      135.45      9.53 o 
   7  12   4      135.08      133.62      9.74 o 
   8  12   4      353.79      332.09     14.44 o 
  -1  13   4       44.97       69.29     11.53 o 
   0  13   4      942.25     1036.77     25.81 o 
   1  13   4      260.77      238.17     12.93 o 
   2  13   4      389.84      426.92     15.32 o 
   3  13   4       24.48       33.77      7.65 o 
   4  13   4      263.22      315.27     12.90 o 
   5  13   4      399.45      301.73     12.90 o 
   6  13   4      413.66      446.43     15.84 o 
   7  13   4        2.09        8.48      7.46 o 
   0  14   4       13.63       32.72     11.20 o 
   1  14   4      451.30      504.32     19.27 o 
   2  14   4      151.02      133.89     10.68 o 
   3  14   4       54.48       45.35      8.92 o 
   4  14   4        0.20       -7.44      7.44 o 
   5  14   4      682.31      690.01     21.65 o 
   6  14   4      409.07      426.19     16.25 o 
  -5 -14   5      430.45      437.36     18.36 o 
  -4 -14   5      100.51       92.89     10.93 o 
  -3 -14   5      175.66      209.52     15.09 o 
  -2 -14   5       23.85       25.72     11.15 o 
  -1 -14   5       16.54       19.02     10.94 o 
  -7 -13   5      150.71      129.77     13.65 o 
  -6 -13   5      446.77      479.16     15.99 o 
  -5 -13   5        6.44       21.33      7.34 o 
  -4 -13   5      640.87      598.23     17.22 o 
  -3 -13   5      103.62       83.78     10.03 o 
  -2 -13   5      699.62      693.22     21.99 o 
  -1 -13   5      140.04      145.57     13.15 o 
   0 -13   5      126.21       91.23     11.82 o 
   1 -13   5      180.82      190.04     14.08 o 
  -8 -12   5      109.76      100.33     10.53 o 
  -7 -12   5      801.99      813.19     22.71 o 
  -6 -12   5      373.00      401.42     15.28 o 
  -5 -12   5      722.31      603.72     15.84 o 
  -4 -12   5     1020.71     1071.25     20.18 o 
  -3 -12   5      980.87      964.94     19.17 o 
  -2 -12   5      439.16      465.85     16.00 o 
  -1 -12   5      541.55      482.43     16.23 o 
   0 -12   5      122.73      144.75     12.77 o 
   1 -12   5       16.55       24.43      9.15 o 
   2 -12   5       81.43       82.66     10.21 o 
  -8 -11   5       24.83       29.93      8.31 o 
  -7 -11   5        0.40       17.10      7.31 o 
  -6 -11   5      229.88      199.27     12.59 o 
  -5 -11   5      658.55      690.75     17.90 o 
  -4 -11   5     1646.07     1521.01     24.82 o 
  -3 -11   5      420.72      407.32     13.97 o 
  -2 -11   5       50.39       59.23      6.54 o 
  -1 -11   5      684.80      663.93     17.08 o 
   0 -11   5     1223.78     1261.62     23.46 o 
   1 -11   5       87.31       93.27      8.66 o 
   2 -11   5       88.58       95.19      9.51 o 
   3 -11   5       18.17       28.13      8.79 o 
   4 -11   5      295.31      307.34     14.93 o 
  -9 -10   5      176.49      155.06     11.75 o 
  -8 -10   5      698.34      666.75     19.88 o 
  -7 -10   5      349.02      419.75     15.90 o 
  -6 -10   5        1.10       15.90      6.28 o 
  -5 -10   5      372.29      412.84     12.67 o 
  -4 -10   5     1306.96     1346.94     23.74 o 
  -3 -10   5      275.72      299.42      9.65 o 
  -2 -10   5     1193.54     1078.73     17.29 o 
  -1 -10   5     1005.48      981.66     16.80 o 
   0 -10   5      599.24      657.52     16.11 o 
   1 -10   5      148.62      106.18      7.81 o 
   2 -10   5      173.52      185.14     10.18 o 
   3 -10   5       80.48       77.29      8.88 o 
   4 -10   5      120.94      127.10     10.45 o 
   5 -10   5      148.47      160.04     11.80 o 
  -9  -9   5      129.27       87.04      9.98 o 
  -8  -9   5      605.73      566.68     17.82 o 
  -7  -9   5      567.86      530.51     15.99 o 
  -6  -9   5       20.03       10.73      5.69 o 
  -5  -9   5      308.72      258.91      9.75 o 
  -4  -9   5      489.79      513.89     12.67 o 
  -3  -9   5      569.58      504.67     11.47 o 
  -2  -9   5        1.93       18.62      3.95 o 
  -1  -9   5      465.04      480.59      9.78 o 
   0  -9   5       21.11       49.57      5.39 o 
   1  -9   5     2298.94     2140.36     31.29 o 
   2  -9   5      370.62      373.92     11.84 o 
   3  -9   5      101.07       83.80      8.09 o 
   4  -9   5       54.94       80.01      9.15 o 
   5  -9   5      127.63       92.13     10.13 o 
 -10  -8   5      265.55      284.34     17.11 o 
  -9  -8   5        0.29       -0.51      7.52 o 
  -8  -8   5       50.09       57.73      8.22 o 
  -7  -8   5      519.15      439.19     14.18 o 
  -6  -8   5      205.76      242.47     10.03 o 
  -5  -8   5      376.46      371.36     10.87 o 
  -4  -8   5      798.09      931.96     15.89 o 
  -3  -8   5       47.42       58.66      4.81 o 
  -2  -8   5     1972.54     1829.50     22.82 o 
  -1  -8   5     3782.20     3451.33     39.40 o 
   0  -8   5       13.66        8.25      3.58 o 
   1  -8   5       39.38       31.68      5.15 o 
   2  -8   5       27.96       41.75      5.68 o 
   3  -8   5      510.47      473.54     13.51 o 
   4  -8   5       21.09       15.34      6.74 o 
   5  -8   5       15.94       16.94      7.68 o 
   6  -8   5      398.31      424.73     16.78 o 
 -10  -7   5      288.74      295.70     14.85 o 
  -9  -7   5       57.66       60.99      9.18 o 
  -8  -7   5      109.06      131.55      9.36 o 
  -7  -7   5      167.67      172.34      8.93 o 
  -6  -7   5     3196.15     3303.06     48.52 o 
  -5  -7   5     1210.13     1097.59     18.34 o 
  -4  -7   5      514.62      548.96     10.93 o 
  -3  -7   5      497.71      463.15      9.06 o 
  -2  -7   5      964.09      974.63     14.71 o 
  -1  -7   5       38.25       55.12      3.73 o 
   0  -7   5      102.69       72.81      4.16 o 
   1  -7   5       78.72       66.03      4.61 o 
   2  -7   5      179.09      220.02      7.99 o 
   3  -7   5     2399.85     2317.54     34.09 o 
   4  -7   5        6.60        4.85      5.65 o 
   5  -7   5      103.74       88.49      8.77 o 
   6  -7   5       33.87       47.15      9.03 o 
   7  -7   5       63.55       72.34     10.41 o 
 -10  -6   5      119.20      124.21     11.45 o 
  -9  -6   5      388.82      421.57     16.56 o 
  -8  -6   5      806.35      817.83     19.75 o 
  -7  -6   5        0.22        1.26      5.53 o 
  -6  -6   5     1706.33     1617.13     24.81 o 
  -5  -6   5     2607.69     2604.55     35.52 o 
  -4  -6   5      217.74      242.60      7.82 o 
  -3  -6   5      190.01      290.49      6.89 o 
  -2  -6   5        7.06       45.59      3.54 o 
  -1  -6   5      819.06      887.35     12.65 o 
   0  -6   5      362.76      281.88      6.55 o 
   1  -6   5     1717.05     1475.27     20.88 o 
   2  -6   5      460.34      487.41     10.10 o 
   3  -6   5      351.37      263.35      9.03 o 
   4  -6   5       72.55       70.72      6.43 o 
   5  -6   5      243.63      237.19     10.32 o 
   6  -6   5      156.11      161.79     10.16 o 
   7  -6   5       39.04       12.44     10.67 o 
 -10  -5   5        0.74       -4.33      8.27 o 
  -9  -5   5       69.39       96.61      9.53 o 
  -8  -5   5       20.78        6.07      7.47 o 
  -7  -5   5     1002.89      936.25     18.61 o 
  -6  -5   5     1271.76     1282.19     23.44 o 
  -5  -5   5     6439.00     6960.30     85.88 o 
  -4  -5   5      880.39      885.65     13.74 o 
  -3  -5   5     4337.98     4221.21     49.51 o 
  -2  -5   5     1215.64     1196.14     15.95 o 
  -1  -5   5     1577.33     1755.33     21.69 o 
   0  -5   5       86.38      136.08      4.91 o 
   1  -5   5     2447.09     2216.16     29.64 o 
   2  -5   5     2583.51     2535.19     34.53 o 
   3  -5   5       46.16       23.66      3.85 o 
   4  -5   5      343.42      361.90      9.90 o 
   5  -5   5     1016.19      906.61     17.78 o 
   6  -5   5      158.17      137.10      8.91 o 
   7  -5   5      292.77      310.03     13.83 o 
   8  -5   5        1.08       -0.12      9.11 o 
 -10  -4   5      114.63      100.34     12.85 o 
  -9  -4   5       98.78       81.85     11.13 o 
  -8  -4   5     1444.68     1463.69     27.87 o 
  -7  -4   5     1924.10     1968.55     30.42 o 
  -6  -4   5     3228.27     2799.15     38.26 o 
  -5  -4   5      707.88      594.41     11.18 o 
  -4  -4   5       76.68       37.50      3.90 o 
  -3  -4   5     3027.68     3786.55     44.19 o 
  -2  -4   5     3858.41     3937.78     44.62 o 
  -1  -4   5       51.07       92.48      3.73 o 
   0  -4   5        8.41       11.99      2.16 o 
   1  -4   5        1.72       21.25      2.93 o 
   2  -4   5     1282.19      969.08     14.46 o 
   3  -4   5     1093.79     1025.23     15.95 o 
   4  -4   5     1248.15     1135.26     17.33 o 
   5  -4   5       50.67       37.43      5.60 o 
   6  -4   5       69.03       82.10      7.32 o 
   7  -4   5      387.23      407.10     16.24 o 
   8  -4   5        9.17       -3.06      8.55 o 
 -10  -3   5      768.00      823.75     24.24 o 
  -9  -3   5      285.32      274.39     13.05 o 
  -8  -3   5      168.90      217.77     10.27 o 
  -7  -3   5      753.01      713.49     15.92 o 
  -6  -3   5     1098.99     1084.30     19.44 o 
  -5  -3   5     1021.08     1323.28     19.98 o 
  -4  -3   5      113.49      104.61      5.53 o 
  -3  -3   5     7564.84     8043.74     91.73 o 
  -2  -3   5       12.18       11.57      2.58 o 
  -1  -3   5     1554.47     1574.45     19.17 o 
   0  -3   5     5286.62     4626.88     52.56 o 
   1  -3   5      122.17       56.83      3.40 o 
   2  -3   5      831.20      673.24     10.70 o 
   3  -3   5     2479.72     2114.77     26.85 o 
   4  -3   5       29.52       37.82      3.83 o 
   5  -3   5        7.09       29.48      4.44 o 
   6  -3   5      380.97      348.05     10.64 o 
   7  -3   5      578.85      591.38     16.65 o 
   8  -3   5      425.77      384.71     15.27 o 
   9  -3   5      335.36      370.06     19.58 o 
 -10  -2   5       31.72       10.81      9.09 o 
  -9  -2   5      861.36      995.66     23.06 o 
  -8  -2   5      306.60      282.84     12.15 o 
  -7  -2   5      250.03      266.91     10.00 o 
  -6  -2   5     1610.91     1773.78     26.79 o 
  -5  -2   5       74.98       57.58      4.88 o 
  -4  -2   5     5156.69     4808.91     58.15 o 
  -3  -2   5      516.98      601.96     13.40 o 
  -2  -2   5      139.89      167.14      4.47 o 
  -1  -2   5     6220.91     5727.00     64.25 o 
   0  -2   5       91.03       42.69      2.84 o 
   1  -2   5     5261.09     4831.10     59.33 o 
   2  -2   5     1064.76      920.15     12.96 o 
   3  -2   5      114.07      128.28      4.23 o 
   4  -2   5     3348.23     3166.20     37.10 o 
   5  -2   5     1770.70     1893.59     24.79 o 
   6  -2   5      288.22      346.67      9.83 o 
   7  -2   5       26.47       23.89      6.09 o 
   8  -2   5      282.07      268.27     12.74 o 
   9  -2   5      450.26      520.32     19.26 o 
 -10  -1   5       20.90       27.03      9.89 o 
  -9  -1   5      297.68      303.67     13.88 o 
  -8  -1   5     1163.22     1196.05     23.68 o 
  -7  -1   5       58.94       39.45      6.28 o 
  -6  -1   5       87.76       82.33      5.87 o 
  -5  -1   5      222.86      259.86      7.66 o 
  -4  -1   5     2092.90     2319.43     31.74 o 
  -3  -1   5      288.53      409.13      7.34 o 
  -2  -1   5       10.62       16.32      2.47 o 
  -1  -1   5      166.85      203.04      4.51 o 
   0  -1   5     3035.95     3228.18     38.54 o 
   1  -1   5        2.66       27.95      2.77 o 
   2  -1   5     1921.25     1908.90     29.07 o 
   3  -1   5      412.82      360.77      6.74 o 
   4  -1   5       28.46       66.74      3.86 o 
   5  -1   5      460.75      449.04      9.26 o 
   6  -1   5     1915.26     1579.67     21.76 o 
   7  -1   5       53.06       44.84      6.12 o 
   8  -1   5        2.37        5.16      6.77 o 
   9  -1   5      152.62      184.98     12.57 o 
 -10   0   5      268.15      313.95     16.68 o 
  -9   0   5        9.22        3.37      8.41 o 
  -8   0   5       16.77        8.04      6.91 o 
  -7   0   5        4.07        1.29      5.52 o 
  -6   0   5       55.60       97.28      6.11 o 
  -5   0   5      179.24      214.90      7.05 o 
  -4   0   5      314.34      338.47      7.70 o 
  -3   0   5     5071.45     5087.07     59.44 o 
  -2   0   5     2212.85     2103.02     25.25 o 
  -1   0   5     2459.81     2751.97     31.18 o 
   0   0   5     1842.98     1671.32     21.13 o 
   1   0   5      574.33      436.27      7.67 o 
   2   0   5      115.30      222.51      4.57 o 
   3   0   5       18.05       32.70      3.08 o 
   4   0   5     1328.21     1157.95     15.95 o 
   5   0   5     1749.78     1566.31     21.48 o 
   6   0   5      756.09      802.59     13.44 o 
   7   0   5      734.55      793.90     14.28 o 
   8   0   5      681.95      760.86     17.80 o 
   9   0   5       79.37      105.79     14.31 o 
  10   0   5      154.74      135.12     12.86 o 
  -9   1   5       58.55       45.29      9.46 o 
  -8   1   5      105.57      104.18      9.59 o 
  -7   1   5     1195.13     1217.40     22.66 o 
  -6   1   5      131.21      136.14      7.42 o 
  -5   1   5     3768.01     3070.89     39.73 o 
  -4   1   5      239.20      284.55      7.70 o 
  -3   1   5     2165.85     1800.60     23.64 o 
  -2   1   5        8.92       28.02      2.75 o 
  -1   1   5     4744.69     5158.72     56.82 o 
   0   1   5      112.55       69.54      3.01 o 
   1   1   5        1.45       33.89      2.41 o 
   2   1   5      891.28      807.92     10.65 o 
   3   1   5     8536.28     7269.80     80.05 o 
   4   1   5      701.99      623.56     11.37 o 
   5   1   5     1451.79     1571.07     21.50 o 
   6   1   5       93.57       73.58      5.30 o 
   7   1   5      864.42      821.36     14.23 o 
   8   1   5      297.39      304.12     10.89 o 
   9   1   5       55.72       51.42      8.85 o 
  10   1   5       29.28       33.11      9.82 o 
  -9   2   5      235.49      263.86     17.04 o 
  -8   2   5      110.89      159.59     11.54 o 
  -7   2   5      159.08      141.49      9.04 o 
  -6   2   5       43.53       45.83      6.05 o 
  -5   2   5     1374.61     1376.04     20.69 o 
  -4   2   5      758.46      816.83     13.47 o 
  -3   2   5     2252.73     2500.29     29.76 o 
  -2   2   5       11.50       14.81      2.69 o 
  -1   2   5      561.11      714.03     10.45 o 
   0   2   5     1223.95     1131.54     14.93 o 
   1   2   5      955.78      877.05     12.05 o 
   2   2   5     1015.01      964.36     13.19 o 
   3   2   5      223.23      347.84      6.90 o 
   4   2   5     1107.49     1168.10     16.13 o 
   5   2   5     4306.88     3864.17     45.36 o 
   6   2   5        0.06       28.83      4.71 o 
   7   2   5      304.84      341.04     10.18 o 
   8   2   5      143.51      146.66      7.45 o 
   9   2   5      249.77      226.53     11.23 o 
  10   2   5      327.71      394.80     16.76 o 
  -9   3   5       47.59       32.64      9.82 o 
  -8   3   5      517.37      535.78     17.84 o 
  -7   3   5        1.27       12.50      7.02 o 
  -6   3   5      166.35      172.18      8.58 o 
  -5   3   5     1966.75     1784.78     25.73 o 
  -4   3   5      547.35      481.36     10.21 o 
  -3   3   5     1064.30      922.79     13.65 o 
  -2   3   5     3287.00     3375.89     38.92 o 
  -1   3   5     4096.34     3839.21     44.32 o 
   0   3   5      990.54      953.62     13.53 o 
   1   3   5     1632.96     1760.11     22.21 o 
   2   3   5     1396.12     1705.77     19.79 o 
   3   3   5        9.43       90.53      4.20 o 
   4   3   5     2463.56     2131.97     26.87 o 
   5   3   5     2495.56     2150.49     27.29 o 
   6   3   5      510.00      527.07     11.03 o 
   7   3   5      773.39      898.76     16.57 o 
   8   3   5       54.40       45.24      6.09 o 
   9   3   5      129.19      182.24     10.01 o 
  10   3   5      189.32      191.45     14.09 o 
  -8   4   5      202.05      238.34     12.94 o 
  -7   4   5      987.66     1079.19     22.79 o 
  -6   4   5      131.31      126.02      8.67 o 
  -5   4   5        5.03        6.00      4.70 o 
  -4   4   5       67.93       40.60      4.41 o 
  -3   4   5     4593.49     3943.87     45.66 o 
  -2   4   5      575.60      523.42      8.88 o 
  -1   4   5      108.10      135.22      4.53 o 
   0   4   5       47.31       87.75      3.76 o 
   1   4   5     2234.38     1941.31     25.12 o 
   2   4   5     1645.86     1337.83     17.38 o 
   3   4   5     3204.76     2982.03     33.35 o 
   4   4   5      350.31      410.01      9.06 o 
   5   4   5      663.44      680.81     11.59 o 
   6   4   5      405.76      425.44     10.87 o 
   7   4   5     1313.93     1351.41     21.31 o 
   8   4   5       32.16       53.68      6.29 o 
   9   4   5        2.12       13.85      7.24 o 
  10   4   5      489.23      496.11     19.44 o 
  -8   5   5       35.50       31.15      8.91 o 
  -7   5   5       24.19        2.11      7.68 o 
  -6   5   5      503.72      518.50     15.71 o 
  -5   5   5      429.68      463.19     12.95 o 
  -4   5   5      165.21      132.71      6.41 o 
  -3   5   5       88.71       70.46      4.35 o 
  -2   5   5       35.13       41.60      3.56 o 
  -1   5   5     3930.58     3576.29     41.43 o 
   0   5   5      328.09      323.01      6.59 o 
   1   5   5       12.79       11.16      2.67 o 
   2   5   5       22.70       24.86      3.06 o 
   3   5   5      910.56      894.28     12.54 o 
   4   5   5      928.81      952.78     13.60 o 
   5   5   5       39.58       54.19      4.52 o 
   6   5   5     1332.38     1246.11     19.02 o 
   7   5   5     1125.30      981.96     16.56 o 
   8   5   5     1168.00     1109.48     18.91 o 
   9   5   5      309.28      332.72     13.76 o 
  10   5   5       67.86      142.59     12.67 o 
  -7   6   5       22.55       30.86      8.89 o 
  -6   6   5      733.04      766.65     23.06 o 
  -5   6   5       21.14       20.62      5.98 o 
  -4   6   5     1404.49     1285.97     25.19 o 
  -3   6   5       90.77      118.02      5.35 o 
  -2   6   5        1.56        3.73      4.78 o 
  -1   6   5     5541.26     4908.36     56.04 o 
   0   6   5      878.45      803.18     11.93 o 
   1   6   5       12.18       21.29      3.34 o 
   2   6   5       40.13       73.73      4.10 o 
   3   6   5     2541.46     2213.89     27.28 o 
   4   6   5     5627.07     5260.29     58.72 o 
   5   6   5      940.53     1008.24     15.99 o 
   6   6   5     1270.26     1295.38     18.91 o 
   7   6   5     1039.94     1044.74     16.85 o 
   8   6   5      568.18      615.83     17.26 o 
   9   6   5      616.70      602.86     17.28 o 
  10   6   5       14.75       23.92      9.14 o 
  -7   7   5       86.19       89.85     10.53 o 
  -6   7   5        0.53       14.88      8.06 o 
  -5   7   5      839.84      808.62     18.53 o 
  -4   7   5      306.25      321.28     11.15 o 
  -3   7   5      210.03      214.12      7.91 o 
  -2   7   5      427.54      450.25      9.91 o 
  -1   7   5      176.37      213.87      6.89 o 
   0   7   5      512.62      505.30      9.38 o 
   1   7   5     7522.30     6801.55     88.04 o 
   2   7   5      415.00      549.81     10.48 o 
   3   7   5      400.42      395.49      8.82 o 
   4   7   5       48.06       40.89      4.06 o 
   5   7   5     2786.40     2627.85     32.73 o 
   6   7   5      811.71      929.34     16.76 o 
   7   7   5       37.75       65.47      6.90 o 
   8   7   5      350.40      337.11     12.99 o 
   9   7   5      615.66      598.09     18.88 o 
  10   7   5      325.86      329.01     17.01 o 
  -6   8   5      104.36      117.29     11.03 o 
  -5   8   5        8.57       19.03      7.93 o 
  -4   8   5      987.18      904.02     22.52 o 
  -3   8   5      165.23      153.75      7.94 o 
  -2   8   5     1928.24     1914.61     25.68 o 
  -1   8   5     2168.74     2234.71     29.43 o 
   0   8   5      701.14      566.63     10.66 o 
   1   8   5       22.84       13.50      3.71 o 
   2   8   5      722.06      680.54     12.29 o 
   3   8   5     1618.16     1687.83     23.42 o 
   4   8   5      293.64      303.26      8.78 o 
   5   8   5      966.64     1013.54     17.17 o 
   6   8   5     2191.36     2112.48     30.40 o 
   7   8   5      781.46      729.52     17.52 o 
   8   8   5      174.86      194.93     10.48 o 
   9   8   5       19.39       17.76      8.34 o 
  10   8   5      212.61      228.56     15.16 o 
  -6   9   5      158.35      153.10     12.11 o 
  -5   9   5      237.30      244.05     18.01 o 
  -4   9   5       17.55       16.65      7.18 o 
  -3   9   5      179.88      217.71     10.09 o 
  -2   9   5      930.71      926.21     17.51 o 
  -1   9   5       18.87       60.72      5.81 o 
   0   9   5      244.30      212.60      8.04 o 
   1   9   5      469.08      520.88     12.83 o 
   2   9   5      805.08      752.47     14.40 o 
   3   9   5     4746.37     4513.83     56.94 o 
   4   9   5      587.96      678.43     13.74 o 
   5   9   5      404.24      399.30     12.07 o 
   6   9   5       74.85       70.71      6.64 o 
   7   9   5      361.08      355.05     12.63 o 
   8   9   5      391.14      382.29     15.48 o 
   9   9   5        5.85        8.84      8.33 o 
  -5  10   5      585.71      642.54     22.01 o 
  -4  10   5      339.49      330.51     21.27 o 
  -3  10   5        0.03        8.44      7.45 o 
  -2  10   5        3.30        6.48      6.60 o 
  -1  10   5      938.77      930.53     17.85 o 
   0  10   5     1185.59     1162.18     20.15 o 
   1  10   5      506.61      569.23     14.15 o 
   2  10   5      158.06      180.38      8.42 o 
   3  10   5      253.77      277.82      9.54 o 
   4  10   5      263.58      250.17      9.59 o 
   5  10   5     2188.15     2171.09     32.34 o 
   6  10   5        6.09       34.39      6.06 o 
   7  10   5       90.14      100.54      8.23 o 
   8  10   5      225.61      216.71     11.14 o 
   9  10   5      645.32      579.72     18.51 o 
  -4  11   5      243.23      262.25     15.91 o 
  -3  11   5      800.25      816.64     26.23 o 
  -2  11   5      349.25      338.22     15.07 o 
  -1  11   5      220.15      206.24     12.13 o 
   0  11   5      315.13      340.98     11.99 o 
   1  11   5      262.94      303.34     11.54 o 
   2  11   5       10.51        4.54      5.60 o 
   3  11   5       12.54       -0.12      5.77 o 
   4  11   5     1532.47     1405.76     25.00 o 
   5  11   5      535.40      525.81     15.46 o 
   6  11   5      773.64      682.03     17.84 o 
   7  11   5      491.46      443.21     15.63 o 
   8  11   5      319.24      328.72     14.29 o 
   9  11   5      382.85      366.33     15.58 o 
  -3  12   5      180.12      226.06     15.73 o 
  -2  12   5       15.14       17.63      9.91 o 
  -1  12   5        2.49       -3.87      8.18 o 
   0  12   5      189.09      201.38     12.49 o 
   1  12   5      862.55      829.65     19.26 o 
   2  12   5     1128.79     1022.83     22.00 o 
   3  12   5       81.76       88.85      8.40 o 
   4  12   5      355.48      309.42     11.93 o 
   5  12   5      303.71      329.50     13.28 o 
   6  12   5     1033.78      948.83     21.39 o 
   7  12   5      247.14      237.73     11.93 o 
   8  12   5        8.40       21.16      8.00 o 
  -1  13   5      672.09      723.11     25.49 o 
   0  13   5       40.46       30.92      9.19 o 
   1  13   5      324.05      338.96     14.87 o 
   2  13   5      353.07      365.11     15.02 o 
   3  13   5      632.00      653.36     18.88 o 
   4  13   5      517.72      484.00     16.98 o 
   5  13   5        1.63       30.31      7.47 o 
   6  13   5      357.27      393.49     15.94 o 
   7  13   5      657.34      682.60     20.95 o 
   1  14   5      127.22      141.56     12.76 o 
   2  14   5      249.37      289.19     14.42 o 
   3  14   5      574.15      564.01     20.60 o 
   4  14   5      433.99      452.58     16.97 o 
   5  14   5      159.64      118.23      9.84 o 
  -4 -14   6        8.24        6.75      9.57 o 
  -3 -14   6      118.67       90.59     12.27 o 
  -2 -14   6      263.20      319.07     26.94 o 
  -6 -13   6       26.43       18.89      8.10 o 
  -5 -13   6      212.60      222.68     11.68 o 
  -4 -13   6      193.60      179.83     12.32 o 
  -3 -13   6      161.07      131.53     11.72 o 
  -2 -13   6      181.80      128.54     11.62 o 
  -1 -13   6      409.61      402.80     18.12 o 
   0 -13   6      164.41      145.00     12.48 o 
   1 -13   6      126.41      169.29     14.07 o 
  -7 -12   6       12.04       13.50      8.12 o 
  -6 -12   6        5.77       15.15      7.40 o 
  -5 -12   6       15.03       32.43      6.99 o 
  -4 -12   6      733.31      625.14     15.96 o 
  -3 -12   6      433.61      388.09     15.13 o 
  -2 -12   6      208.06      202.65     12.70 o 
  -1 -12   6        2.35       22.04      8.58 o 
   0 -12   6      814.45      719.04     22.22 o 
   1 -12   6      706.83      773.18     22.15 o 
   2 -12   6       48.89       73.22     10.24 o 
  -8 -11   6      771.24      732.13     21.26 o 
  -7 -11   6      288.33      233.75     12.35 o 
  -6 -11   6      550.90      596.22     17.49 o 
  -5 -11   6      119.81      159.47     11.24 o 
  -4 -11   6       60.74       73.04      6.87 o 
  -3 -11   6      578.35      570.07     13.76 o 
  -2 -11   6     1173.93     1135.05     22.43 o 
  -1 -11   6      171.28      163.89      9.75 o 
   0 -11   6       33.69       41.42      7.89 o 
   1 -11   6      169.28      176.31      9.97 o 
   2 -11   6      224.72      225.88     11.80 o 
   3 -11   6        3.57       13.50      8.56 o 
  -9 -10   6       54.72       46.02      9.43 o 
  -8 -10   6        2.35       28.83      8.37 o 
  -7 -10   6     1158.51     1120.47     24.91 o 
  -6 -10   6      273.02      279.36     11.41 o 
  -5 -10   6       21.75       24.41      6.14 o 
  -4 -10   6     1786.67     1739.08     27.76 o 
  -3 -10   6      574.24      621.89     13.36 o 
  -2 -10   6        3.93       10.51      4.79 o 
  -1 -10   6        0.84       -2.17      5.11 o 
   0 -10   6       23.25       45.03      6.65 o 
   1 -10   6       15.88       17.77      6.44 o 
   2 -10   6     1090.65     1047.75     22.10 o 
   3 -10   6       63.47       53.76      8.62 o 
   4 -10   6      109.89      131.54     10.93 o 
  -9  -9   6      687.73      683.85     20.78 o 
  -8  -9   6       77.07       38.58      7.97 o 
  -7  -9   6        6.81       18.91      6.76 o 
  -6  -9   6      550.47      448.09     13.74 o 
  -5  -9   6      213.99      232.50      9.46 o 
  -4  -9   6        9.79       28.38      5.37 o 
  -3  -9   6      274.68      267.85      9.35 o 
  -2  -9   6      123.00      117.43      5.97 o 
  -1  -9   6     1548.40     1401.86     19.56 o 
   0  -9   6     2770.37     2757.68     38.25 o 
   1  -9   6        6.66       18.32      5.60 o 
   2  -9   6      174.31      150.83      8.78 o 
   3  -9   6       23.91       24.75      7.25 o 
   4  -9   6       20.62       12.01      7.61 o 
   5  -9   6       93.39      100.75     10.28 o 
  -9  -8   6       61.14       51.41      9.29 o 
  -8  -8   6      333.26      320.95     13.51 o 
  -7  -8   6      568.76      669.94     17.74 o 
  -6  -8   6      471.14      503.15     13.74 o 
  -5  -8   6        5.71       12.28      4.89 o 
  -4  -8   6      976.55      920.74     15.97 o 
  -3  -8   6      660.12      676.83     11.90 o 
  -2  -8   6      457.90      383.17      8.66 o 
  -1  -8   6      605.19      586.75     10.31 o 
   0  -8   6      200.36      215.85      7.12 o 
   1  -8   6      211.15      184.62      7.72 o 
   2  -8   6      712.09      699.88     15.43 o 
   3  -8   6        1.62        3.52      5.96 o 
   4  -8   6      714.18      717.78     18.07 o 
   5  -8   6      244.67      198.78     11.60 o 
   6  -8   6      121.56      159.24     12.16 o 
 -10  -7   6       89.26       94.75     11.26 o 
  -9  -7   6      442.53      483.99     20.30 o 
  -8  -7   6      750.52      700.80     18.98 o 
  -7  -7   6     1556.99     1442.61     25.41 o 
  -6  -7   6      476.48      401.87     12.40 o 
  -5  -7   6      572.11      601.20     12.97 o 
  -4  -7   6       73.72      120.79      5.74 o 
  -3  -7   6     2368.52     2277.42     28.49 o 
  -2  -7   6       13.55       32.34      3.71 o 
  -1  -7   6      134.43      147.19      5.88 o 
   0  -7   6       56.28       77.18      4.55 o 
   1  -7   6     4071.39     3767.03     47.82 o 
   2  -7   6     1391.89     1390.87     21.72 o 
   3  -7   6     1339.96     1201.74     21.24 o 
   4  -7   6      146.61      124.90      8.64 o 
   5  -7   6      174.02      192.96     10.69 o 
   6  -7   6      425.09      412.45     21.77 o 
   7  -7   6       73.07       77.19     10.86 o 
 -10  -6   6      248.52      262.78     14.69 o 
  -9  -6   6       38.99       49.41      8.64 o 
  -8  -6   6       88.93       90.45      8.75 o 
  -7  -6   6        5.24        1.85      5.74 o 
  -6  -6   6     1716.22     1705.23     26.81 o 
  -5  -6   6      807.59      763.74     14.18 o 
  -4  -6   6     2286.66     2328.56     31.18 o 
  -3  -6   6      253.08      247.19      6.62 o 
  -2  -6   6     1810.75     1678.63     21.61 o 
  -1  -6   6     5577.07     5183.09     61.85 o 
   0  -6   6        0.79       17.54      2.97 o 
   1  -6   6       12.29       26.65      3.92 o 
   2  -6   6     1143.12      972.85     15.66 o 
   3  -6   6     1579.34     1577.48     24.63 o 
   4  -6   6       74.14       77.31      6.57 o 
   5  -6   6      397.03      380.43     12.84 o 
   6  -6   6      588.20      586.78     17.86 o 
   7  -6   6      249.14      229.77     13.19 o 
 -10  -5   6      261.83      275.94     14.63 o 
  -9  -5   6       99.34       78.93      9.34 o 
  -8  -5   6      890.26      920.31     20.40 o 
  -7  -5   6      935.47      902.86     18.41 o 
  -6  -5   6     1031.57     1072.28     19.47 o 
  -5  -5   6      889.77      775.72     14.10 o 
  -4  -5   6      276.71      289.76      7.63 o 
  -3  -5   6      498.97      435.48      8.83 o 
  -2  -5   6      814.42      789.22     12.12 o 
  -1  -5   6     3822.20     4375.24     49.80 o 
   0  -5   6     5410.35     5540.88     62.23 o 
   1  -5   6      133.97      172.26      5.50 o 
   2  -5   6        1.18       11.59      3.49 o 
   3  -5   6     2943.10     2792.83     37.54 o 
   4  -5   6     1467.39     1226.75     20.45 o 
   5  -5   6       10.07       11.09      5.85 o 
   6  -5   6       57.08       48.43      7.56 o 
   7  -5   6      404.94      441.11     16.20 o 
   8  -5   6      365.83      392.17     18.43 o 
 -10  -4   6       96.00       86.29     11.57 o 
  -9  -4   6      548.23      509.19     17.89 o 
  -8  -4   6      314.98      308.12     12.43 o 
  -7  -4   6      319.52      379.46     12.25 o 
  -6  -4   6      820.92      825.40     15.21 o 
  -5  -4   6     2265.16     2764.00     46.76 o 
  -4  -4   6        6.64       32.85      3.82 o 
  -3  -4   6       13.88       88.31      4.27 o 
  -2  -4   6       38.73      114.60      4.86 o 
  -1  -4   6     3317.26     3560.53     41.85 o 
   0  -4   6     1503.84     1309.62     17.23 o 
   1  -4   6     1256.48     1068.82     16.06 o 
   2  -4   6     1223.05     1185.35     17.11 o 
   3  -4   6      543.97      376.44      8.69 o 
   4  -4   6      193.25      186.99      6.65 o 
   5  -4   6     1342.92     1345.24     24.70 o 
   6  -4   6        8.02       11.09      6.05 o 
   7  -4   6      210.71      147.79     10.59 o 
   8  -4   6      209.57      195.25     13.60 o 
 -10  -3   6       58.23       38.78      9.99 o 
  -9  -3   6      453.57      427.06     15.94 o 
  -8  -3   6      251.86      212.04     10.90 o 
  -7  -3   6      745.34      778.00     16.88 o 
  -6  -3   6       10.79       20.24      4.88 o 
  -5  -3   6     2306.52     2467.72     32.72 o 
  -4  -3   6      129.01       90.43      4.51 o 
  -3  -3   6     3189.66     2916.09     34.05 o 
  -2  -3   6     7478.64     7784.05     85.57 o 
  -1  -3   6      118.72      175.38      4.71 o 
   0  -3   6     2056.53     1759.46     22.31 o 
   1  -3   6     2042.49     2396.14     30.64 o 
   2  -3   6       85.49      103.74      4.16 o 
   3  -3   6      313.95      299.02      7.27 o 
   4  -3   6      515.65      541.19     10.17 o 
   5  -3   6     1227.61     1202.07     19.30 o 
   6  -3   6      407.36      424.43     12.48 o 
   7  -3   6      331.14      339.22     12.66 o 
   8  -3   6      206.32      257.26     13.25 o 
   9  -3   6      144.37      140.32     14.01 o 
 -10  -2   6       86.29       79.68     11.01 o 
  -9  -2   6        1.23        9.87      8.21 o 
  -8  -2   6      323.31      278.97     11.75 o 
  -7  -2   6      347.33      385.23     12.19 o 
  -6  -2   6     1872.19     1533.64     24.53 o 
  -5  -2   6       96.28       86.92      5.10 o 
  -4  -2   6     1916.51     2049.74     26.61 o 
  -3  -2   6      305.46      366.91      6.96 o 
  -2  -2   6      694.29      691.45     10.57 o 
  -1  -2   6      337.91      326.52      6.24 o 
   0  -2   6      627.15      476.26      7.87 o 
   1  -2   6      166.34      267.69      8.97 o 
   2  -2   6     1542.28     1323.09     18.60 o 
   3  -2   6      140.23      157.43      4.59 o 
   4  -2   6     2542.24     2408.33     29.13 o 
   5  -2   6      168.37      139.51      5.88 o 
   6  -2   6     1001.51      895.68     16.44 o 
   7  -2   6      846.49      889.58     18.74 o 
   8  -2   6       10.34        6.74      7.40 o 
   9  -2   6       30.07       15.40      9.64 o 
 -10  -1   6      391.27      356.62     17.83 o 
  -9  -1   6      152.71      164.73     15.82 o 
  -8  -1   6        9.15       28.02      7.34 o 
  -7  -1   6        7.25        7.92      5.58 o 
  -6  -1   6      849.11      807.76     15.16 o 
  -5  -1   6       10.19       88.32      6.03 o 
  -4  -1   6      824.01      971.89     14.58 o 
  -3  -1   6     1080.31     1075.27     14.42 o 
  -2  -1   6      463.76      603.74      9.16 o 
  -1  -1   6     2851.83     2987.08     34.64 o 
   0  -1   6     1975.67     1821.26     22.60 o 
   1  -1   6      185.46      276.42     28.06 o 
   2  -1   6     2776.96     2711.22     29.82 o 
   3  -1   6     2766.15     2789.81     32.60 o 
   4  -1   6     3554.80     3194.50     38.01 o 
   5  -1   6      412.39      432.81      8.85 o 
   6  -1   6      784.46      792.01     13.09 o 
   7  -1   6      619.04      688.92     15.46 o 
   8  -1   6      339.38      341.91     13.65 o 
   9  -1   6      229.39      290.51     14.46 o 
 -10   0   6       66.37       50.61     10.79 o 
  -9   0   6      236.35      297.82     14.67 o 
  -8   0   6        8.33       14.10      7.01 o 
  -7   0   6      762.06      722.09     16.66 o 
  -6   0   6     1014.71     1014.09     17.77 o 
  -5   0   6     1432.12     1286.64     19.63 o 
  -4   0   6     2596.85     2067.01     27.02 o 
  -3   0   6     1053.08      951.62     13.16 o 
  -2   0   6     2603.15     2706.84     31.92 o 
  -1   0   6      571.00      426.29      7.07 o 
   0   0   6     2683.79     3312.94     40.87 o 
   1   0   6    17641.69    19618.39    258.49 o 
   2   0   6      627.33      963.05     15.22 o 
   3   0   6     1226.49      969.26     13.66 o 
   4   0   6     4631.04     4067.54     48.81 o 
   5   0   6     1368.97     1550.84     21.11 o 
   6   0   6      214.82      311.36      8.45 o 
   7   0   6       24.21       27.36      5.11 o 
   8   0   6      436.34      376.89     13.11 o 
   9   0   6      404.17      485.41     17.20 o 
  10   0   6       42.09       65.76     12.10 o 
  -9   1   6      178.99      217.04     13.35 o 
  -8   1   6     1506.89     1603.97     31.71 o 
  -7   1   6     1230.01     1080.38     21.69 o 
  -6   1   6       28.41       30.21      5.50 o 
  -5   1   6        4.98        1.27      3.91 o 
  -4   1   6     2298.54     2075.72     26.43 o 
  -3   1   6     1285.17     1464.65     18.78 o 
  -2   1   6     1639.83     1760.21     22.39 o 
  -1   1   6      313.85      354.50      6.23 o 
   0   1   6     7238.64     7777.53     88.80 o 
   1   1   6    25612.27    26896.13    308.35 o 
   2   1   6     2325.35     2778.49     32.06 o 
   3   1   6       10.38       28.90      3.37 o 
   4   1   6       15.29       39.99      4.10 o 
   5   1   6     1042.79     1100.35     16.57 o 
   6   1   6     2747.52     2395.39     31.07 o 
   7   1   6      100.62      131.94      6.81 o 
   8   1   6      232.21      225.87      9.46 o 
   9   1   6      962.40     1067.07     24.16 o 
  10   1   6      278.75      340.67     16.80 o 
  -9   2   6       60.46       65.44     10.18 o 
  -8   2   6       19.45        7.94      7.97 o 
  -7   2   6      636.83      624.16     16.64 o 
  -6   2   6      701.22      809.85     16.39 o 
  -5   2   6      237.14      162.88      6.73 o 
  -4   2   6        2.16       21.24      3.63 o 
  -3   2   6     7322.42     6873.04     77.71 o 
  -2   2   6      108.98      124.85      4.36 o 
  -1   2   6      440.84      400.04      6.89 o 
   0   2   6       79.51      102.11      3.68 o 
   1   2   6    16526.07    18030.92    207.78 o 
   2   2   6     2926.38     3207.06     35.83 o 
   3   2   6      336.11      436.23     23.40 o 
   4   2   6       24.59       39.93      3.91 o 
   5   2   6     5266.34     4798.60     56.26 o 
   6   2   6     1540.21     1504.72     21.43 o 
   7   2   6     1023.78     1075.50     19.17 o 
   8   2   6      128.94      152.36      7.56 o 
   9   2   6      158.32      221.77     11.73 o 
  10   2   6       84.36       94.78     13.37 o 
  -9   3   6       45.95       46.30     10.76 o 
  -8   3   6       42.00       40.90      9.36 o 
  -7   3   6     2317.46     2340.00     38.80 o 
  -6   3   6      121.88      129.14      7.89 o 
  -5   3   6     2702.61     2301.66     32.73 o 
  -4   3   6        1.33       19.95      3.59 o 
  -3   3   6      652.64      703.50     11.03 o 
  -2   3   6     4972.75     4477.34     50.76 o 
  -1   3   6     3991.60     3908.92     45.12 o 
   0   3   6      870.17     1216.43     16.43 o 
   1   3   6     2370.85     2253.07     30.02 o 
   2   3   6     1932.05     1839.03     21.84 o 
   3   3   6    10472.01     9574.56    100.51 o 
   4   3   6      695.02      990.92     35.92 o 
   5   3   6      771.95      811.74     14.60 o 
   6   3   6      428.25      449.00     10.64 o 
   7   3   6      864.25      903.24     15.70 o 
   8   3   6      675.51      727.14     15.38 o 
   9   3   6        1.09       12.93      7.10 o 
  10   3   6        6.14        7.94      9.01 o 
  -8   4   6      177.37      202.11     12.81 o 
  -7   4   6        7.03       15.29      7.56 o 
  -6   4   6        0.21        3.55      5.93 o 
  -5   4   6      426.94      418.59     12.03 o 
  -4   4   6     1477.43     1434.65     20.88 o 
  -3   4   6      140.64      151.43      5.41 o 
  -2   4   6     1328.85     1230.89     16.60 o 
  -1   4   6      266.44      332.47      6.84 o 
   0   4   6     6132.65     5534.41     67.72 o 
   1   4   6     2703.78     3103.27     38.72 o 
   2   4   6     1108.47     1198.70     16.19 o 
   3   4   6       40.98       85.65      3.94 o 
   4   4   6     2181.86     2146.30     26.70 o 
   5   4   6      412.72      390.05      9.36 o 
   6   4   6      120.82      155.09      7.48 o 
   7   4   6      405.31      344.77     11.78 o 
   8   4   6      919.34      842.50     16.59 o 
   9   4   6      151.27      140.46      9.71 o 
  10   4   6      130.86      156.67     12.89 o 
  -8   5   6      116.13      120.86     11.15 o 
  -7   5   6      189.51      190.45     11.55 o 
  -6   5   6       82.72       94.51      8.53 o 
  -5   5   6     1518.19     1380.28     24.27 o 
  -4   5   6      246.80      239.37      8.89 o 
  -3   5   6     1116.01     1072.18     15.77 o 
  -2   5   6     2890.79     2635.87     33.67 o 
  -1   5   6      132.80      118.91      4.89 o 
   0   5   6       23.14       30.68      3.20 o 
   1   5   6     3494.88     3167.36     39.76 o 
   2   5   6      615.51      817.17     12.40 o 
   3   5   6      111.18      105.02      4.35 o 
   4   5   6     1223.51     1061.63     15.15 o 
   5   5   6     2501.30     2271.29     29.34 o 
   6   5   6      197.83      188.67      8.03 o 
   7   5   6      551.06      574.43     13.81 o 
   8   5   6      157.29      238.01      9.66 o 
   9   5   6      533.11      612.80     17.33 o 
  10   5   6      137.58      117.51     11.59 o 
  -7   6   6      318.00      311.57     14.33 o 
  -6   6   6      840.83      781.07     21.91 o 
  -5   6   6      141.02      147.13      8.79 o 
  -4   6   6        0.25        1.13      4.88 o 
  -3   6   6      727.93      659.40     11.78 o 
  -2   6   6        1.01       -3.34      3.34 o 
  -1   6   6       32.51       20.66      3.51 o 
   0   6   6       49.35       42.85      3.90 o 
   1   6   6      677.84      602.50     10.65 o 
   2   6   6    10082.35    10101.12    113.72 o 
   3   6   6     4578.51     4606.50     54.21 o 
   4   6   6       37.79      129.14      4.98 o 
   5   6   6      119.15      127.94      5.40 o 
   6   6   6      614.44      602.94     12.07 o 
   7   6   6     2039.27     2186.96     30.11 o 
   8   6   6        0.03       37.73      6.95 o 
   9   6   6       18.42        7.82      7.96 o 
  10   6   6      430.94      471.17     18.17 o 
  -7   7   6        0.48       -6.26      8.67 o 
  -6   7   6      611.07      595.07     18.75 o 
  -5   7   6      306.22      296.79     12.83 o 
  -4   7   6        4.58        5.46      5.69 o 
  -3   7   6      128.68      137.07      7.56 o 
  -2   7   6      671.63      643.14     11.80 o 
  -1   7   6     3755.03     3693.73     43.83 o 
   0   7   6      714.37      856.44     13.56 o 
   1   7   6        4.98       21.43      3.95 o 
   2   7   6     2904.12     2591.07     32.68 o 
   3   7   6     1486.78     1681.90     22.82 o 
   4   7   6     3021.69     3076.64     37.32 o 
   5   7   6      150.60      206.62      7.52 o 
   6   7   6      651.71      702.70     13.88 o 
   7   7   6     1001.61      942.64     19.03 o 
   8   7   6     1025.56      961.13     23.58 o 
   9   7   6       98.19       85.56      9.81 o 
  10   7   6       61.74      118.95     14.65 o 
  -6   8   6      322.01      338.10     14.45 o 
  -5   8   6      449.39      413.65     14.88 o 
  -4   8   6      428.50      393.10     14.93 o 
  -3   8   6       40.84       43.40      6.09 o 
  -2   8   6       30.55       23.59      4.89 o 
  -1   8   6     3728.97     3550.64     42.89 o 
   0   8   6       28.32       28.26      4.40 o 
   1   8   6      192.17      166.51      6.57 o 
   2   8   6      311.38      251.92      7.99 o 
   3   8   6     4709.14     4314.78     53.13 o 
   4   8   6     1487.08     1423.65     21.16 o 
   5   8   6      521.51      544.26     14.67 o 
   6   8   6      456.03      502.24     13.50 o 
   7   8   6      758.72      704.88     16.97 o 
   8   8   6      542.36      563.62     18.01 o 
   9   8   6      332.95      318.25     14.47 o 
  10   8   6        1.54       -3.80      8.98 o 
  -5   9   6      104.14       90.95     10.70 o 
  -4   9   6      209.93      199.78     11.44 o 
  -3   9   6      674.69      708.14     22.25 o 
  -2   9   6      161.55      165.42      8.44 o 
  -1   9   6     1417.81     1466.07     22.97 o 
   0   9   6     1266.55     1232.60     20.03 o 
   1   9   6     5718.98     5640.60     71.73 o 
   2   9   6      162.29      228.71      8.84 o 
   3   9   6      322.04      432.00     11.03 o 
   4   9   6       52.96       38.51      5.40 o 
   5   9   6     1289.38     1251.29     21.21 o 
   6   9   6      310.52      334.56     11.14 o 
   7   9   6      118.54      158.25      9.06 o 
   8   9   6      487.81      503.56     15.49 o 
   9   9   6      478.05      465.54     19.03 o 
  -5  10   6        0.21       13.17     11.16 o 
  -4  10   6      285.22      328.06     15.81 o 
  -3  10   6      426.47      408.59     16.52 o 
  -2  10   6      410.48      375.37     14.36 o 
  -1  10   6       18.77       23.11      6.29 o 
   0  10   6      497.78      523.21     14.17 o 
   1  10   6      139.58      140.39      7.93 o 
   2  10   6      392.28      401.34     14.78 o 
   3  10   6     1308.64     1237.41     21.13 o 
   4  10   6       14.16       59.39      6.31 o 
   5  10   6     1276.23     1283.41     22.97 o 
   6  10   6      288.02      230.10     10.47 o 
   7  10   6        1.23        4.84      6.13 o 
   8  10   6      125.01      119.39     11.66 o 
   9  10   6      131.19      164.60     11.40 o 
  -4  11   6      136.79      125.80     13.28 o 
  -3  11   6       18.97       53.03     10.61 o 
  -2  11   6      765.37      878.35     23.85 o 
  -1  11   6        0.53       -6.90      6.90 o 
   0  11   6      252.97      227.80     10.25 o 
   1  11   6       93.73      142.78      9.76 o 
   2  11   6      415.39      451.15     14.37 o 
   3  11   6      617.53      645.24     17.12 o 
   4  11   6      105.70      100.43      7.62 o 
   5  11   6       34.51       16.38      6.50 o 
   6  11   6      318.27      371.16     13.65 o 
   7  11   6      438.78      442.57     17.58 o 
   8  11   6      445.34      393.63     14.87 o 
  -2  12   6       15.13       32.87      9.87 o 
  -1  12   6      282.49      279.76     14.62 o 
   0  12   6     1187.43     1197.39     25.42 o 
   1  12   6      170.91      167.62     10.35 o 
   2  12   6       99.40      139.30     10.89 o 
   3  12   6      120.01      147.17      9.64 o 
   4  12   6      104.62      104.68     10.06 o 
   5  12   6      492.75      502.86     15.76 o 
   6  12   6      152.89      202.43     11.00 o 
   7  12   6      212.09      217.38     11.68 o 
   8  12   6      367.60      325.38     14.67 o 
  -1  13   6       52.63       53.80     10.91 o 
   0  13   6      901.18     1033.75     26.33 o 
   1  13   6      376.84      361.30     15.56 o 
   2  13   6       90.87       97.89      9.27 o 
   3  13   6        0.35       11.37      7.39 o 
   4  13   6      282.58      312.50     13.90 o 
   5  13   6      345.75      343.78     14.32 o 
   6  13   6       81.29       58.06      8.97 o 
   7  13   6       70.03       43.37      8.84 o 
   1  14   6      936.15     1044.31     30.12 o 
   2  14   6      552.97      523.24     18.50 o 
   3  14   6       69.82       53.18      9.64 o 
   4  14   6       22.80        8.04      8.45 o 
   5  14   6      378.73      426.06     16.28 o 
  -6 -13   7        1.52       -3.15      7.38 o 
  -5 -13   7      295.02      292.60     14.54 o 
  -4 -13   7      187.89      162.92     12.30 o 
  -3 -13   7       83.03       94.63     11.26 o 
  -2 -13   7      302.55      339.33     16.29 o 
  -1 -13   7       19.58       25.26     10.09 o 
   0 -13   7       36.80       25.86     10.02 o 
  -7 -12   7      169.42      142.90     10.87 o 
  -6 -12   7      257.66      237.70     12.16 o 
  -5 -12   7      171.15      191.69     10.25 o 
  -4 -12   7       59.23       56.83      9.50 o 
  -3 -12   7      297.09      274.69     13.94 o 
  -2 -12   7     1093.34     1002.12     24.93 o 
  -1 -12   7     1629.80     1569.13     31.69 o 
   0 -12   7      271.17      298.95     14.56 o 
   1 -12   7      134.71       92.96     12.23 o 
   2 -12   7      242.70      236.99     14.05 o 
  -8 -11   7      312.69      300.28     15.63 o 
  -7 -11   7      123.93      108.12      9.90 o 
  -6 -11   7      296.11      244.49     11.82 o 
  -5 -11   7     1068.97     1059.51     22.05 o 
  -4 -11   7      259.83      266.55     10.46 o 
  -3 -11   7      721.10      658.36     17.01 o 
  -2 -11   7      425.76      394.85     14.56 o 
  -1 -11   7      748.05      828.30     20.19 o 
   0 -11   7      195.06      171.14     10.65 o 
   1 -11   7      179.05      195.28     10.76 o 
   2 -11   7      160.38      177.53     11.10 o 
   3 -11   7      284.97      316.16     14.55 o 
  -8 -10   7      983.80      918.42     23.72 o 
  -7 -10   7      415.46      422.67     15.20 o 
  -6 -10   7        1.85       -0.98      6.18 o 
  -5 -10   7      261.66      267.92     10.91 o 
  -4 -10   7     1451.73     1398.22     23.96 o 
  -3 -10   7      173.21      168.59      7.78 o 
  -2 -10   7      582.43      585.12     14.31 o 
  -1 -10   7       64.19       71.43      6.79 o 
   0 -10   7     1715.53     1515.60     25.75 o 
   1 -10   7     1072.94     1112.38     22.50 o 
   2 -10   7      100.73      117.25      9.05 o 
   3 -10   7      362.26      349.59     13.96 o 
   4 -10   7       52.02       30.05      9.23 o 
  -9  -9   7        1.09       -1.43      7.88 o 
  -8  -9   7       16.99       15.27      7.76 o 
  -7  -9   7      755.11      722.90     19.67 o 
  -6  -9   7      322.06      378.59     13.83 o 
  -5  -9   7      539.90      553.47     14.78 o 
  -4  -9   7      817.03      722.31     14.91 o 
  -3  -9   7     1967.03     1990.01     28.86 o 
  -2  -9   7     1618.38     1524.78     20.51 o 
  -1  -9   7      415.24      453.20     11.26 o 
   0  -9   7      119.84      115.00      7.44 o 
   1  -9   7      303.25      331.04     11.22 o 
   2  -9   7      121.60      133.11      8.92 o 
   3  -9   7        5.15       -4.75      6.73 o 
   4  -9   7      104.05       94.04      9.27 o 
   5  -9   7      385.76      466.83     18.06 o 
  -9  -8   7      225.38      225.98     13.52 o 
  -8  -8   7      157.14      132.35     10.96 o 
  -7  -8   7      672.52      720.73     19.09 o 
  -6  -8   7       80.19       75.65      7.30 o 
  -5  -8   7        1.49        0.92      4.88 o 
  -4  -8   7       26.89       42.44      5.23 o 
  -3  -8   7      530.10      655.31     13.51 o 
  -2  -8   7      467.30      507.66     11.20 o 
  -1  -8   7      188.87      204.45      6.32 o 
   0  -8   7      196.33      224.98      7.96 o 
   1  -8   7       90.77       81.20      6.43 o 
   2  -8   7     1223.20     1185.08     21.79 o 
   3  -8   7      400.49      343.26     12.31 o 
   4  -8   7      125.50      179.90     10.26 o 
   5  -8   7        1.51        5.46      7.94 o 
   6  -8   7      246.50      237.29     14.54 o 
  -9  -7   7      898.49      972.71     24.58 o 
  -8  -7   7      308.21      279.15     12.43 o 
  -7  -7   7      136.24      116.72      8.47 o 
  -6  -7   7      150.74      175.00      9.35 o 
  -5  -7   7      668.02      679.49     14.05 o 
  -4  -7   7      329.31      278.05      8.73 o 
  -3  -7   7      181.68      218.79      8.34 o 
  -2  -7   7      891.66      853.20     13.42 o 
  -1  -7   7     1603.07     1468.60     18.79 o 
   0  -7   7     1218.58     1111.11     17.42 o 
   1  -7   7      305.22      369.15      9.61 o 
   2  -7   7     1034.47      975.48     17.71 o 
   3  -7   7      218.88      225.52      9.45 o 
   4  -7   7     1126.48     1255.74     24.67 o 
   5  -7   7      141.03      192.63     13.50 o 
   6  -7   7       22.98       17.29      8.41 o 
 -10  -6   7      152.53      121.39     12.10 o 
  -9  -6   7      121.91      109.85     10.36 o 
  -8  -6   7      136.82      140.64     10.50 o 
  -7  -6   7      194.90      271.18     11.36 o 
  -6  -6   7      221.80      236.30      9.43 o 
  -5  -6   7     1494.67     1510.44     23.21 o 
  -4  -6   7     1985.86     1945.59     25.71 o 
  -3  -6   7     1887.26     1911.06     24.97 o 
  -2  -6   7      307.91      307.07      7.49 o 
  -1  -6   7      475.54      539.02      9.62 o 
   0  -6   7     1022.39      983.34     14.70 o 
   1  -6   7        6.38       29.30      3.71 o 
   2  -6   7      528.53      455.13     10.19 o 
   3  -6   7      808.88      774.07     15.27 o 
   4  -6   7     1242.65     1217.87     22.06 o 
   5  -6   7      142.73       88.65      8.09 o 
   6  -6   7      367.22      311.34     13.36 o 
   7  -6   7        9.88       21.34      8.92 o 
 -10  -5   7       31.53       16.78      9.13 o 
  -9  -5   7      144.67      144.04     11.08 o 
  -8  -5   7      175.81      201.57     10.70 o 
  -7  -5   7      549.24      505.34     14.73 o 
  -6  -5   7        7.01       15.40      5.25 o 
  -5  -5   7     1832.97     1887.20     26.55 o 
  -4  -5   7      616.69      794.96     16.07 o 
  -3  -5   7     2191.09     2099.19     26.14 o 
  -2  -5   7       37.03      122.85      4.84 o 
  -1  -5   7        8.16       23.88      3.23 o 
   0  -5   7      176.58      338.05     16.05 o 
   1  -5   7     1632.76     1481.29     21.65 o 
   2  -5   7       74.51       60.37      4.38 o 
   3  -5   7      626.86      497.14     11.35 o 
   4  -5   7      186.09      182.45      8.35 o 
   5  -5   7       60.33       36.73      9.31 o 
   6  -5   7      878.38     1011.57     21.91 o 
   7  -5   7       33.91       42.55      9.06 o 
   8  -5   7       12.88        5.52      9.60 o 
 -10  -4   7      113.00       99.86     11.63 o 
  -9  -4   7        2.08       12.96      7.81 o 
  -8  -4   7      207.13      228.67     12.65 o 
  -7  -4   7      136.02      101.09      7.77 o 
  -6  -4   7      472.41      552.52     13.04 o 
  -5  -4   7     1001.74      996.38     15.70 o 
  -4  -4   7     8029.26     8012.14     94.56 o 
  -3  -4   7      688.05      718.43     11.18 o 
  -2  -4   7     3277.08     3648.76     42.12 o 
  -1  -4   7     7623.50     6663.96     75.85 o 
   0  -4   7      808.54      728.63     11.52 o 
   1  -4   7     1762.34     1623.50     22.44 o 
   2  -4   7     2035.42     1834.80     25.70 o 
   3  -4   7     1146.84     1066.01     16.43 o 
   4  -4   7        3.60       21.29      4.50 o 
   5  -4   7      404.06      431.17     11.78 o 
   6  -4   7      463.65      434.55     14.12 o 
   7  -4   7      105.33       87.01      8.84 o 
   8  -4   7       86.23       87.19     10.19 o 
 -10  -3   7      451.57      468.43     18.73 o 
  -9  -3   7        2.14        5.46      7.87 o 
  -8  -3   7      110.95      145.80      9.95 o 
  -7  -3   7      916.71      984.48     19.43 o 
  -6  -3   7     1819.88     1773.00     28.29 o 
  -5  -3   7     1939.26     1693.46     24.95 o 
  -4  -3   7     1662.77     1671.07     22.63 o 
  -3  -3   7      150.96      109.30      4.58 o 
  -2  -3   7     4496.53     4466.27     50.54 o 
  -1  -3   7     1646.50     1870.53     22.84 o 
   0  -3   7      537.85      592.25      9.68 o 
   1  -3   7      332.06      312.73      7.22 o 
   2  -3   7      564.02      519.03      9.53 o 
   3  -3   7     1535.85     1510.73     21.73 o 
   4  -3   7      552.07      455.20      9.42 o 
   5  -3   7        0.13        1.19      4.47 o 
   6  -3   7       36.62       46.13      6.46 o 
   7  -3   7      166.73      140.09      9.37 o 
   8  -3   7      141.62      185.99     11.73 o 
 -10  -2   7      236.66      258.96     14.96 o 
  -9  -2   7      912.71      944.81     24.41 o 
  -8  -2   7      259.86      259.09     13.03 o 
  -7  -2   7       66.04       91.68      7.50 o 
  -6  -2   7      138.20      138.45      7.38 o 
  -5  -2   7     1709.41     1638.51     22.91 o 
  -4  -2   7       14.48       31.75      3.60 o 
  -3  -2   7       22.63       19.25      3.10 o 
  -2  -2   7      690.92      730.29     11.13 o 
  -1  -2   7      706.24     1046.64     15.11 o 
   0  -2   7     1948.87     1837.69     24.35 o 
   1  -2   7     1256.33     1086.14     15.48 o 
   2  -2   7      118.05      213.97      5.59 o 
   3  -2   7     2183.27     1928.43     24.38 o 
   5  -2   7     1462.40     1275.75     18.28 o 
   6  -2   7      159.20      190.36      8.32 o 
   7  -2   7      128.14       97.27      8.03 o 
   8  -2   7      374.80      432.74     16.19 o 
   9  -2   7      284.93      301.76     19.46 o 
 -10  -1   7       15.32        9.06      9.78 o 
  -9  -1   7      123.60      119.99     12.75 o 
  -8  -1   7      182.70      160.28     10.50 o 
  -7  -1   7      199.11      241.36     10.64 o 
  -6  -1   7      368.97      302.27     10.10 o 
  -5  -1   7        0.69       13.48      4.25 o 
  -4  -1   7     3333.25     2896.72     35.49 o 
  -3  -1   7     3048.12     2936.28     34.55 o 
  -2  -1   7     2686.48     2492.43     29.45 o 
  -1  -1   7      143.02      242.40      5.64 o 
   0  -1   7    17302.55    16982.91    194.29 o 
   1  -1   7     1574.97     2269.36     28.83 o 
   2  -1   7     2531.10     2857.45     34.01 o 
   3  -1   7       30.75       35.29      2.87 o 
   4  -1   7     4611.19     4660.57     55.50 o 
   5  -1   7     2961.56     2979.89     36.75 o 
   6  -1   7      900.39     1093.10     17.15 o 
   7  -1   7      236.04      246.70     11.42 o 
   8  -1   7       11.55       46.53      8.21 o 
   9  -1   7       54.68       41.61      9.63 o 
  -9   0   7       89.19       78.41     10.03 o 
  -8   0   7     1218.53     1189.64     25.12 o 
  -7   0   7       63.33       67.71      7.19 o 
  -6   0   7      639.30      456.71     12.06 o 
  -5   0   7        1.00       10.29      3.86 o 
  -4   0   7      386.28      408.83      9.11 o 
  -3   0   7     1507.14     1511.89     19.47 o 
  -2   0   7     5013.49     4967.93     56.70 o 
  -1   0   7     1276.23     2253.49     29.37 o 
   0   0   7       68.27      120.95      4.48 o 
   1   0   7       16.25       46.40      3.13 o 
   2   0   7    11245.38    10123.08    109.18 o 
   3   0   7      588.10      773.30     16.34 o 
   4   0   7      113.14      101.49      4.52 o 
   5   0   7      259.87      193.48      6.37 o 
   6   0   7      474.77      399.02      9.68 o 
   7   0   7      575.73      571.29     13.07 o 
   8   0   7      154.73      156.73      9.39 o 
   9   0   7       15.60       -4.12      8.31 o 
  -9   1   7      299.52      268.48     14.48 o 
  -8   1   7        9.37       14.96      7.76 o 
  -7   1   7       17.54       18.92      6.83 o 
  -6   1   7      119.23      113.07      7.31 o 
  -5   1   7     1484.26     1604.74     23.59 o 
  -4   1   7      495.45      528.99     10.94 o 
  -3   1   7        0.56       -1.32      2.69 o 
  -2   1   7     2923.40     2936.64     35.08 o 
  -1   1   7     7260.06     6951.90     76.52 o 
   0   1   7     1146.37     1401.62     18.98 o 
   1   1   7     2036.58     1797.58     23.55 o 
   2   1   7     1205.33     1250.53     15.55 o 
   3   1   7     3995.77     4058.46     45.10 o 
   4   1   7      812.17      731.53     11.78 o 
   5   1   7       34.02       45.01      4.69 o 
   6   1   7     1048.43     1016.99     16.13 o 
   7   1   7     1372.77     1411.49     21.05 o 
   8   1   7      258.57      271.69     10.59 o 
   9   1   7      244.60      268.59     13.37 o 
  10   1   7        3.97        6.33     10.35 o 
  -9   2   7       85.93      109.25     11.33 o 
  -8   2   7      257.72      255.04     14.55 o 
  -7   2   7       94.76      110.95      8.87 o 
  -6   2   7     2964.49     2907.94     43.06 o 
  -5   2   7      777.95      731.54     14.16 o 
  -4   2   7     2254.99     2110.37     28.10 o 
  -3   2   7     1893.90     1564.93     20.37 o 
  -2   2   7      809.65      681.68     10.41 o 
  -1   2   7      197.26      156.18      4.69 o 
   0   2   7    11544.39    12310.38    143.25 o 
   1   2   7      295.04      441.90      8.20 o 
   2   2   7     1981.62     1636.59     19.36 o 
   3   2   7     1338.58     1182.78     15.08 o 
   4   2   7     7395.27     6712.28     75.25 o 
   5   2   7      671.81      772.04     13.02 o 
   6   2   7      620.09      766.53     14.26 o 
   7   2   7       20.39       33.78      6.54 o 
   8   2   7      235.45      242.08      9.29 o 
   9   2   7      110.53      123.92      9.62 o 
  10   2   7       38.01       47.07     10.42 o 
  -8   3   7      841.28      909.04     24.62 o 
  -7   3   7      592.73      555.42     17.10 o 
  -6   3   7       22.54       13.23      6.11 o 
  -5   3   7      153.98      138.23      7.17 o 
  -4   3   7      862.20      755.36     12.26 o 
  -3   3   7     1337.43     1345.97     18.64 o 
  -2   3   7     1694.28     1754.30     22.63 o 
  -1   3   7        9.44        4.78      2.50 o 
   0   3   7     2314.93     2333.76     29.75 o 
   1   3   7     2889.42     3442.75     42.61 o 
   2   3   7     4114.25     4464.74     51.24 o 
   3   3   7      636.65      708.70     10.38 o 
   4   3   7       54.86      123.94      5.43 o 
   5   3   7      427.46      471.67     10.19 o 
   6   3   7     3862.20     3633.37     44.90 o 
   7   3   7       37.71       65.27      6.40 o 
   8   3   7       48.67       73.93      7.51 o 
   9   3   7      174.70      210.83     10.92 o 
  10   3   7      457.74      557.27     19.54 o 
  -8   4   7        6.69        2.51      8.59 o 
  -7   4   7      579.22      565.65     17.43 o 
  -6   4   7      158.98      182.67     10.12 o 
  -5   4   7       28.40       19.31      5.61 o 
  -4   4   7      555.62      543.29     11.81 o 
  -3   4   7     1745.55     1641.72     22.17 o 
  -2   4   7     1467.36     1695.67     21.87 o 
  -1   4   7     1501.32     1573.37     20.12 o 
   0   4   7      142.81      159.63      5.16 o 
   1   4   7     3309.98     2833.27     36.92 o 
   2   4   7     3744.45     3977.47     46.51 o 
   3   4   7     1901.80     2033.31     24.57 o 
   4   4   7      134.54      128.01      5.10 o 
   5   4   7     1292.85     1136.87     16.59 o 
   6   4   7      838.07      761.80     15.07 o 
   7   4   7      633.17      584.92     13.30 o 
   8   4   7      452.64      434.18     14.69 o 
   9   4   7       25.04        8.84      7.13 o 
  10   4   7      317.81      334.62     16.83 o 
  -8   5   7       17.74       21.86      9.63 o 
  -7   5   7      373.36      359.96     14.56 o 
  -6   5   7      449.72      472.47     15.00 o 
  -5   5   7     1318.49     1199.39     21.56 o 
  -4   5   7       21.45       21.73      4.77 o 
  -3   5   7      222.51      219.82      6.85 o 
  -2   5   7     4001.73     3364.58     40.01 o 
  -1   5   7     1645.96     1341.27     18.40 o 
   0   5   7       46.24       56.56      3.81 o 
   1   5   7     1195.07     1437.20     20.37 o 
   2   5   7     2136.37     1777.13     23.54 o 
   3   5   7     1983.85     1888.26     23.91 o 
   4   5   7     1221.62     1325.30     18.10 o 
   5   5   7     1046.45     1065.02     15.68 o 
   6   5   7      242.10      252.63      8.56 o 
   7   5   7      340.25      328.24     10.41 o 
   8   5   7      724.38      794.19     17.63 o 
   9   5   7      115.50       81.19      9.66 o 
  10   5   7       17.69       -1.08      9.29 o 
  -7   6   7        1.55        3.21      8.29 o 
  -6   6   7       26.82       29.46      7.71 o 
  -5   6   7       54.32       58.13      7.31 o 
  -4   6   7      606.99      598.02     13.92 o 
  -3   6   7       94.23       95.37      5.49 o 
  -2   6   7      255.83      266.61      7.94 o 
  -1   6   7        8.74        4.44      3.37 o 
   0   6   7     8254.24     8120.02     97.06 o 
   1   6   7      377.48      492.18      9.97 o 
   2   6   7      404.41      695.90     16.01 o 
   3   6   7       71.29       51.31      4.19 o 
   4   6   7      997.87     1012.80     14.52 o 
   5   6   7     1461.65     1539.82     20.36 o 
   6   6   7        1.15       55.42      5.13 o 
   7   6   7      654.76      611.71     13.14 o 
   8   6   7      895.22      887.68     18.71 o 
   9   6   7      493.45      456.17     15.90 o 
  10   6   7      262.23      268.62     17.37 o 
  -7   7   7       84.56       89.58     10.83 o 
  -6   7   7       78.92       84.13      9.85 o 
  -5   7   7       68.67       67.19      8.25 o 
  -4   7   7      542.80      532.13     16.22 o 
  -3   7   7      188.24      220.00      8.73 o 
  -2   7   7      880.17      917.80     15.22 o 
  -1   7   7      691.96      580.95     11.32 o 
   0   7   7     2360.83     2056.31     29.20 o 
   1   7   7       73.88       65.78      4.40 o 
   2   7   7     1253.35     1272.92     20.97 o 
   3   7   7       70.60      123.04      5.59 o 
   4   7   7     3306.85     3143.99     39.94 o 
   5   7   7     2561.11     2430.39     32.60 o 
   6   7   7      427.73      455.10     14.59 o 
   7   7   7      215.35      208.32      9.25 o 
   8   7   7      186.27      223.72     13.43 o 
   9   7   7      161.15      172.90     11.42 o 
  10   7   7       46.03       50.57     10.99 o 
  -6   8   7       25.58       40.60      9.21 o 
  -5   8   7        6.32       20.39      8.08 o 
  -4   8   7      273.58      319.73     12.48 o 
  -3   8   7      791.71      793.38     17.12 o 
  -2   8   7      170.00      179.36      8.36 o 
  -1   8   7      501.85      451.63     10.99 o 
   0   8   7      407.29      480.42     12.27 o 
   1   8   7      819.34      826.59     15.19 o 
   2   8   7     2598.25     2610.20     36.96 o 
   3   8   7      851.18      870.81     15.50 o 
   4   8   7        6.24       75.83      5.71 o 
   5   8   7      150.09      115.90      7.04 o 
   6   8   7     1065.28     1051.41     19.03 o 
   7   8   7      861.95      932.96     19.51 o 
   8   8   7        6.26       46.18      7.35 o 
   9   8   7        7.33        3.11      8.97 o 
  -5   9   7      118.88      129.78     11.69 o 
  -4   9   7        0.42       -5.93      7.76 o 
  -3   9   7       64.21       71.92      9.28 o 
  -2   9   7      867.25      939.10     19.34 o 
  -1   9   7     3187.76     3266.41     45.04 o 
   0   9   7      872.36     1019.09     18.44 o 
   1   9   7      110.07      133.58      7.82 o 
   2   9   7      106.12       91.01      6.61 o 
   3   9   7       25.74       23.02      5.13 o 
   4   9   7     2252.39     2217.88     32.45 o 
   5   9   7      210.33      267.16     10.63 o 
   6   9   7     1003.37     1136.66     21.23 o 
   7   9   7      531.72      528.00     15.43 o 
   8   9   7      260.67      268.17     12.59 o 
   9   9   7        0.56       21.75      8.11 o 
  -4  10   7      233.94      269.65     14.67 o 
  -3  10   7       29.55       43.66      9.43 o 
  -2  10   7       39.65       44.46      8.13 o 
  -1  10   7     2028.98     2103.65     32.84 o 
   0  10   7      298.69      276.11     10.59 o 
   1  10   7      125.61      111.14      7.42 o 
   2  10   7       17.35       25.89      5.87 o 
   3  10   7     1349.15     1276.56     23.11 o 
   4  10   7      869.89      820.78     16.80 o 
   5  10   7       18.75       72.68      6.90 o 
   6  10   7      319.63      358.23     12.81 o 
   7  10   7      287.48      285.49     13.24 o 
   8  10   7      120.92      121.45     10.88 o 
   9  10   7      225.15      212.08     15.87 o 
  -3  11   7      353.13      348.63     22.84 o 
  -2  11   7        4.88       28.55      9.17 o 
  -1  11   7      314.22      290.63     13.10 o 
   0  11   7     1295.49     1422.04     25.17 o 
   1  11   7     1139.85     1146.00     22.86 o 
   2  11   7      270.28      278.76     11.32 o 
   3  11   7        2.28       10.05      6.07 o 
   4  11   7      437.68      488.87     14.54 o 
   5  11   7      489.60      519.37     16.07 o 
   6  11   7      981.13      977.60     24.77 o 
   7  11   7      138.08      110.13      9.97 o 
   8  11   7      101.37      136.39     11.11 o 
  -2  12   7      695.59      811.05     25.41 o 
  -1  12   7      286.39      290.54     16.34 o 
   0  12   7       29.61       91.67     10.39 o 
   1  12   7      528.41      605.42     18.00 o 
   2  12   7      824.30      868.40     20.66 o 
   3  12   7       75.60       74.11      8.73 o 
   4  12   7       62.83       88.30      9.03 o 
   5  12   7      290.61      291.09     13.80 o 
   6  12   7     1166.27     1139.68     24.58 o 
   7  12   7      227.26      186.96     11.75 o 
  -1  13   7        1.30        5.04     10.42 o 
   0  13   7      385.61      369.39     16.88 o 
   1  13   7      171.44      236.95     12.97 o 
   2  13   7      416.75      449.39     18.41 o 
   3  13   7      801.95      742.12     21.07 o 
   4  13   7       73.85       65.24      8.89 o 
   5  13   7       12.71       11.12      7.53 o 
   6  13   7      170.80      169.51     11.27 o 
   2  14   7      128.22      187.35     12.49 o 
   3  14   7      242.31      223.44     13.09 o 
   4  14   7      249.26      210.67     13.87 o 
  -5 -13   8      319.47      288.85     15.65 o 
  -4 -13   8      229.51      285.95     15.26 o 
  -3 -13   8       35.31       21.94     10.81 o 
  -2 -13   8       14.36       13.99      9.87 o 
  -1 -13   8      478.19      440.86     20.17 o 
  -7 -12   8      220.37      254.42     13.36 o 
  -6 -12   8       58.38       30.78     10.20 o 
  -5 -12   8      324.93      246.75     13.12 o 
  -4 -12   8      980.92      979.36     24.13 o 
  -3 -12   8      427.66      406.42     16.87 o 
  -2 -12   8       81.66       92.65     10.71 o 
  -1 -12   8       96.90       79.89     10.15 o 
   0 -12   8      553.00      590.25     20.47 o 
   1 -12   8      258.89      263.19     14.79 o 
  -8 -11   8      326.66      261.13     14.75 o 
  -7 -11   8      435.43      410.71     15.93 o 
  -6 -11   8       80.37      105.73      9.55 o 
  -5 -11   8        1.53       41.14      7.61 o 
  -4 -11   8      630.91      685.17     21.65 o 
  -3 -11   8      828.64      776.69     20.10 o 
  -2 -11   8      358.39      381.22     14.48 o 
  -1 -11   8      186.96      168.30     10.71 o 
   0 -11   8        4.58        3.76      7.23 o 
   1 -11   8      495.59      433.03     15.33 o 
   2 -11   8      672.98      736.57     21.06 o 
   3 -11   8        0.67        5.24      8.77 o 
  -8 -10   8       43.77       53.44      9.51 o 
  -7 -10   8      470.34      500.47     16.48 o 
  -6 -10   8      809.72      745.09     18.82 o 
  -5 -10   8      577.03      526.49     15.20 o 
  -4 -10   8        0.65       66.20      8.15 o 
  -3 -10   8      139.90      145.17     10.74 o 
  -2 -10   8     1085.60     1070.16     20.88 o 
  -1 -10   8      422.20      456.88     13.08 o 
   0 -10   8      392.02      454.25     13.74 o 
   1 -10   8      515.44      506.39     17.55 o 
   2 -10   8      256.71      292.19     12.63 o 
   3 -10   8      490.04      441.92     16.57 o 
   4 -10   8       91.10       62.89     10.21 o 
  -9  -9   8      100.93      113.39     11.11 o 
  -8  -9   8      122.15      118.44     10.34 o 
  -7  -9   8       87.62      126.02      9.80 o 
  -6  -9   8      866.16      860.97     19.51 o 
  -5  -9   8      512.53      530.63     15.42 o 
  -4  -9   8      266.06      341.97     11.08 o 
  -3  -9   8      666.09      650.66     14.04 o 
  -2  -9   8      316.47      365.68     10.28 o 
  -1  -9   8      469.43      502.58     12.85 o 
   0  -9   8       61.96       53.32      6.41 o 
   1  -9   8      268.97      289.58     10.84 o 
   2  -9   8      126.04      105.15      8.31 o 
   3  -9   8      469.31      473.67     15.94 o 
   4  -9   8      102.90       93.83      9.68 o 
   5  -9   8       66.40       60.57     10.15 o 
  -9  -8   8       62.16       55.67      9.73 o 
  -8  -8   8      734.18      699.96     20.34 o 
  -7  -8   8        4.86       14.78      6.68 o 
  -6  -8   8       84.40       94.61      7.71 o 
  -5  -8   8       16.15       26.12      5.54 o 
  -4  -8   8      440.42      408.63     12.96 o 
  -3  -8   8      780.06      751.83     13.86 o 
  -2  -8   8      529.68      508.32     11.02 o 
  -1  -8   8       26.32       56.15      5.30 o 
   0  -8   8     1332.90     1279.82     20.97 o 
   1  -8   8      294.18      259.09      9.68 o 
   2  -8   8       49.84       35.51      6.87 o 
   3  -8   8       26.43       55.35      7.36 o 
   4  -8   8       17.14        8.82      7.18 o 
   5  -8   8      572.22      602.04     23.47 o 
   6  -8   8       30.50       32.06      9.77 o 
  -9  -7   8       89.83       82.84     10.18 o 
  -8  -7   8       72.66       56.42      8.31 o 
  -7  -7   8      277.26      294.31     12.20 o 
  -6  -7   8      945.99      990.30     19.95 o 
  -5  -7   8      142.84      153.85      7.51 o 
  -4  -7   8       15.67        3.79      4.14 o 
  -3  -7   8     1863.63     1893.34     24.95 o 
  -2  -7   8     1953.27     1831.56     24.10 o 
  -1  -7   8        6.36       24.95      3.48 o 
   0  -7   8     1247.51     1243.32     19.55 o 
   1  -7   8      226.67      219.28      8.29 o 
   2  -7   8      913.21      862.36     16.64 o 
   3  -7   8      799.44      934.71     19.06 o 
   4  -7   8       35.68       35.84      7.39 o 
   5  -7   8     1155.45     1202.51     26.89 o 
   6  -7   8      395.26      371.58     15.91 o 
  -9  -6   8      203.00      239.04     13.52 o 
  -8  -6   8      161.29      163.64     10.53 o 
  -7  -6   8     1585.22     1551.42     28.01 o 
  -6  -6   8      729.15      704.65     15.78 o 
  -5  -6   8      348.02      422.51     11.48 o 
  -4  -6   8      257.13      292.58      8.49 o 
  -3  -6   8     1934.29     2198.36     28.47 o 
  -2  -6   8     1688.01     1833.23     24.35 o 
  -1  -6   8      175.18      186.99      6.02 o 
   0  -6   8       19.86       28.78      3.77 o 
   1  -6   8      575.92      639.97     12.57 o 
   2  -6   8     2948.15     3015.28     42.07 o 
   3  -6   8     1894.97     1697.27     26.75 o 
   4  -6   8      307.29      203.07      9.48 o 
   5  -6   8        0.43       -0.60      6.76 o 
   6  -6   8      159.89      174.96     11.34 o 
   7  -6   8      329.01      362.29     18.18 o 
 -10  -5   8      213.58      223.96     13.97 o 
  -9  -5   8      259.25      272.58     16.43 o 
  -8  -5   8        0.35       -6.74      6.74 o 
  -7  -5   8       28.87       25.85      6.47 o 
  -6  -5   8      957.52      907.61     17.98 o 
  -5  -5   8     1020.30     1027.18     17.08 o 
  -4  -5   8      176.34      145.73      5.62 o 
  -3  -5   8     2981.73     3128.99     38.09 o 
  -2  -5   8     2121.59     2138.51     26.74 o 
  -1  -5   8      958.93     1090.88     15.40 o 
   0  -5   8     7713.89     7336.54     85.97 o 
   1  -5   8        0.20       12.15      3.66 o 
   2  -5   8      789.54      666.36     12.63 o 
   3  -5   8      287.10      197.71      8.04 o 
   4  -5   8     2041.34     2120.79     32.95 o 
   5  -5   8        0.39       -3.54      5.98 o 
   6  -5   8      127.14      105.84      9.15 o 
   7  -5   8      320.33      302.04     14.76 o 
 -10  -4   8       68.86       49.09     10.73 o 
  -9  -4   8      186.68      192.55     12.04 o 
  -8  -4   8      679.60      751.56     19.42 o 
  -7  -4   8      153.50      212.80      9.98 o 
  -6  -4   8      669.28      746.25     15.62 o 
  -5  -4   8     3230.15     3051.19     39.91 o 
  -4  -4   8     2127.02     2197.60     28.12 o 
  -3  -4   8     2606.78     2885.15     36.97 o 
  -2  -4   8     1357.64     1149.72     16.39 o 
  -1  -4   8     8021.91     7985.51     88.26 o 
   0  -4   8     4235.95     4644.56     55.63 o 
   1  -4   8     1022.05     1163.51     17.41 o 
   2  -4   8       18.79       30.42      3.87 o 
   3  -4   8      640.47      649.52     12.38 o 
   4  -4   8     2206.47     2300.39     34.22 o 
   5  -4   8      511.55      432.59     12.41 o 
   6  -4   8      119.98      109.88      8.54 o 
   7  -4   8       15.65       22.63      8.06 o 
   8  -4   8      102.40      103.75     11.51 o 
 -10  -3   8       34.99       24.19     10.12 o 
  -9  -3   8      471.75      469.50     17.11 o 
  -8  -3   8      419.18      431.26     15.42 o 
  -7  -3   8      801.10      739.06     17.93 o 
  -6  -3   8        0.42       14.21      5.29 o 
  -5  -3   8      237.03      259.32      8.26 o 
  -4  -3   8     1390.50     1677.60     27.81 o 
  -3  -3   8     2013.86     1735.46     22.11 o 
  -2  -3   8      382.40      289.30      6.93 o 
  -1  -3   8       84.78      109.79      4.48 o 
   0  -3   8      905.81     1099.58     15.66 o 
   1  -3   8     4000.33     3557.42     46.52 o 
   2  -3   8        3.39        4.61      3.30 o 
   3  -3   8      399.10      317.75      8.46 o 
   4  -3   8      389.62      281.04      8.09 o 
   5  -3   8       72.51       40.25      5.86 o 
   6  -3   8      162.96      180.87      9.25 o 
   7  -3   8        7.80       -0.87      6.66 o 
   8  -3   8      150.59      131.49     11.58 o 
  -9  -2   8        5.43        4.42      8.62 o 
  -8  -2   8      194.33      196.82     10.61 o 
  -7  -2   8      153.24      113.21      8.10 o 
  -6  -2   8     1695.10     1806.25     27.24 o 
  -5  -2   8      508.79      511.55     10.84 o 
  -4  -2   8     2351.17     2042.25     27.11 o 
  -3  -2   8       17.75       20.69      3.20 o 
  -2  -2   8     5879.73     6158.86     70.42 o 
  -1  -2   8     5477.38     5358.61     60.08 o 
   0  -2   8       32.39       48.61      3.59 o 
   1  -2   8     4198.77     3937.61     49.22 o 
   2  -2   8     1834.27     1772.63     23.91 o 
   3  -2   8      130.73      111.16      4.62 o 
   4  -2   8       28.04       60.11      4.18 o 
   5  -2   8      453.19      563.28     11.68 o 
   6  -2   8     1331.47     1336.54     23.98 o 
   7  -2   8      235.86      238.35     11.44 o 
   8  -2   8      130.81      140.47     10.68 o 
   9  -2   8        0.78        5.37      9.91 o 
  -9  -1   8      147.01      123.14     10.96 o 
  -8  -1   8      191.26      192.93     11.11 o 
  -7  -1   8      126.00      120.06      8.39 o 
  -6  -1   8     1235.32     1221.69     20.99 o 
  -5  -1   8     2407.99     2259.36     31.05 o 
  -4  -1   8     3107.77     2665.63     32.37 o 
  -3  -1   8       30.05       29.96      3.37 o 
  -2  -1   8     1343.19     1181.69     15.80 o 
  -1  -1   8     7394.22     8352.89     91.55 o 
   0  -1   8        9.76      108.45      4.09 o 
   1  -1   8       89.51       80.17      4.02 o 
   2  -1   8     1215.85     1284.20     17.86 o 
   3  -1   8     6785.19     6614.17     74.64 o 
   4  -1   8     1983.78     1932.88     24.35 o 
   5  -1   8      223.75      269.38      7.45 o 
   6  -1   8       17.28       14.49      4.94 o 
   7  -1   8      388.82      342.68     11.76 o 
   8  -1   8      139.59      162.12     10.79 o 
   9  -1   8       27.40       37.23      9.73 o 
  -9   0   8      678.85      763.22     23.22 o 
  -8   0   8      430.03      449.96     16.24 o 
  -7   0   8       11.35       19.81      6.53 o 
  -6   0   8      181.89      163.67      8.84 o 
  -5   0   8     1753.60     1598.69     24.33 o 
  -4   0   8      581.42      619.57     11.03 o 
  -3   0   8      655.33      718.13     11.25 o 
  -2   0   8     1151.22     1072.52     14.65 o 
  -1   0   8     4054.60     4381.14     49.53 o 
   0   0   8    10658.17    11963.64    141.95 o 
   1   0   8     4555.33     5325.85     69.92 o 
   2   0   8      291.63      276.18      9.39 o 
   3   0   8     1366.96     1357.49     17.34 o 
   4   0   8      188.02      206.09      5.74 o 
   5   0   8     3230.89     2881.28     35.72 o 
   6   0   8       21.85       42.89      4.84 o 
   7   0   8       29.04       13.13      5.72 o 
   8   0   8      600.06      761.95     22.64 o 
   9   0   8      386.56      358.67     18.84 o 
  -9   1   8       11.33       26.49      9.78 o 
  -8   1   8      237.00      251.54     12.61 o 
  -7   1   8     1184.40     1201.24     23.79 o 
  -6   1   8      210.47      249.99     10.02 o 
  -5   1   8      602.65      595.85     12.58 o 
  -4   1   8     5009.60     4682.75     55.09 o 
  -3   1   8     3122.73     3110.43     36.88 o 
  -2   1   8     2074.97     1955.97     24.73 o 
  -1   1   8      456.41      407.84      7.31 o 
   0   1   8     8863.59     7968.77     94.32 o 
   1   1   8    13856.29    16143.17    187.25 o 
   2   1   8     6819.76     7396.92     81.58 o 
   3   1   8      577.66      352.10      6.76 o 
   4   1   8     2145.59     2042.10     25.17 o 
   5   1   8     2258.13     2078.69     26.64 o 
   6   1   8     1042.87     1178.56     18.12 o 
   7   1   8      397.99      361.98     10.42 o 
   8   1   8       20.31       38.54      7.06 o 
   9   1   8      574.98      593.56     18.86 o 
  -9   2   8        0.03       -1.69      9.15 o 
  -8   2   8      366.15      379.07     15.66 o 
  -7   2   8     1862.46     1963.53     41.93 o 
  -6   2   8     3260.53     2999.92     44.54 o 
  -5   2   8        3.18       12.45      4.72 o 
  -4   2   8       49.37       42.67      4.06 o 
  -3   2   8     2370.86     2071.05     26.03 o 
  -2   2   8     7256.15     6750.59     75.13 o 
  -1   2   8      166.01      275.51      6.27 o 
   0   2   8      430.05      725.44     17.32 o 
   1   2   8    11914.48    11440.77    133.67 o 
   2   2   8     8235.38     7932.12     91.62 o 
   3   2   8       93.24      143.41      5.64 o 
   4   2   8      467.27      427.61      8.86 o 
   5   2   8       45.22       64.85      5.07 o 
   6   2   8      471.14      484.69     12.71 o 
   7   2   8     1162.75     1196.22     20.33 o 
   8   2   8       36.88       14.44      5.77 o 
   9   2   8      266.76      269.95     12.80 o 
  -8   3   8        2.19        1.69      8.29 o 
  -7   3   8        2.68        9.35      7.45 o 
  -6   3   8      192.41      173.06      9.72 o 
  -5   3   8      497.31      546.87     14.08 o 
  -4   3   8       39.22       50.42      4.74 o 
  -3   3   8     1237.78     1068.48     15.49 o 
  -2   3   8     2945.54     3271.53     39.28 o 
  -1   3   8     2644.92     2722.35     33.00 o 
   0   3   8      231.21      282.68      6.63 o 
   1   3   8      536.41      610.28     10.75 o 
   2   3   8      939.91     1051.47     15.26 o 
   3   3   8      262.41      272.64      6.24 o 
   4   3   8      922.01      986.17     13.94 o 
   5   3   8        0.84       12.66      3.92 o 
   6   3   8     1432.50     1321.16     19.80 o 
   7   3   8      997.29     1020.40     17.75 o 
   8   3   8      485.67      484.31     14.44 o 
   9   3   8      110.58      121.37      9.24 o 
  10   3   8       91.53      102.50     16.11 o 
  -8   4   8       55.05       70.32     10.40 o 
  -7   4   8      143.68      166.54     10.83 o 
  -6   4   8      807.46      909.87     19.65 o 
  -5   4   8      547.47      530.77     14.04 o 
  -4   4   8     1022.56     1088.21     18.83 o 
  -3   4   8     1073.61      998.36     15.11 o 
  -2   4   8     3801.00     3550.98     42.84 o 
  -1   4   8     3790.32     3423.51     40.01 o 
   0   4   8     1820.73     1653.86     23.35 o 
   1   4   8     3245.85     3147.74     39.74 o 
   2   4   8     1904.56     1668.73     23.02 o 
   3   4   8      478.07      403.75      7.59 o 
   4   4   8     4713.17     4328.35     50.17 o 
   5   4   8      276.71      359.47      8.63 o 
   6   4   8      202.78      213.64      7.63 o 
   7   4   8      145.64      196.49      8.94 o 
   8   4   8      576.56      663.63     15.27 o 
   9   4   8      213.02      249.12     11.09 o 
  10   4   8        6.75       17.09     11.00 o 
  -7   5   8      182.85      176.79     11.41 o 
  -6   5   8      123.03      112.36      9.29 o 
  -5   5   8       26.19       30.56      6.26 o 
  -4   5   8     1726.22     1600.18     25.54 o 
  -3   5   8      796.72      684.81     13.27 o 
  -2   5   8        3.28       38.89      4.03 o 
  -1   5   8      322.52      316.11      7.80 o 
   0   5   8       12.01       34.92      3.71 o 
   1   5   8     1671.32     1727.06     24.71 o 
   2   5   8     3486.17     3450.10     43.82 o 
   3   5   8       80.07      106.28      4.63 o 
   4   5   8       69.71       82.05      5.21 o 
   5   5   8      223.57      208.09      6.82 o 
   6   5   8      980.00      988.13     15.31 o 
   7   5   8        0.11       32.83      5.96 o 
   8   5   8       39.65       13.28      6.15 o 
   9   5   8      218.04      230.23     11.01 o 
  10   5   8      183.31      195.43     13.36 o 
  -7   6   8      269.09      300.98     14.41 o 
  -6   6   8      310.37      332.56     13.84 o 
  -5   6   8      167.32      153.76      9.36 o 
  -4   6   8       84.66       98.99      7.15 o 
  -3   6   8     1475.12     1481.50     20.99 o 
  -2   6   8     1569.12     1688.60     22.73 o 
  -1   6   8     1767.82     1938.04     25.02 o 
   0   6   8        0.71       21.91      3.71 o 
   1   6   8      416.42      354.84      9.04 o 
   2   6   8       95.09      106.24      5.21 o 
   3   6   8     2082.97     1894.90     25.19 o 
   4   6   8      275.62      284.01      7.89 o 
   5   6   8     2007.90     2041.96     26.71 o 
   6   6   8      854.17      853.34     14.45 o 
   7   6   8     1093.92     1061.34     18.04 o 
   8   6   8       38.97       39.13      7.73 o 
   9   6   8        3.01       15.54      8.19 o 
  10   6   8      188.09      250.98     20.84 o 
  -6   7   8      415.91      416.53     16.06 o 
  -5   7   8      733.10      719.54     19.57 o 
  -4   7   8       23.45       19.75      6.33 o 
  -3   7   8       49.82       42.35      5.77 o 
  -2   7   8     4213.19     3949.07     49.61 o 
  -1   7   8      301.62      230.70      7.73 o 
   0   7   8      216.92      168.65      7.36 o 
   1   7   8      140.20      179.92      6.89 o 
   2   7   8     3432.91     3141.52     42.26 o 
   3   7   8     3652.44     3603.50     47.57 o 
   4   7   8      758.75      860.16     15.43 o 
   5   7   8       61.21      115.12      6.56 o 
   6   7   8      433.30      427.27     12.21 o 
   7   7   8      289.39      273.52     10.22 o 
   8   7   8      815.33      853.84     19.63 o 
   9   7   8        1.50        3.31      7.87 o 
  -6   8   8       23.92       12.75      9.48 o 
  -5   8   8      351.07      345.56     15.07 o 
  -4   8   8      419.78      414.88     15.21 o 
  -3   8   8       10.03       14.24      6.37 o 
  -2   8   8       31.92       72.07      6.56 o 
  -1   8   8     2839.38     2913.58     39.50 o 
   0   8   8     4579.04     4545.79     59.35 o 
   1   8   8      291.27      401.64     10.90 o 
   2   8   8       29.14       52.52      5.29 o 
   3   8   8      853.43      822.78     15.52 o 
   4   8   8      248.43      240.46      8.84 o 
   5   8   8     1236.81     1290.45     21.70 o 
   6   8   8       97.80       73.23      6.91 o 
   7   8   8      151.50      177.36      9.40 o 
   8   8   8      462.88      518.85     16.45 o 
   9   8   8      123.70      131.19     10.64 o 
  -5   9   8      398.04      448.19     21.05 o 
  -4   9   8      328.53      392.78     15.85 o 
  -3   9   8      625.03      725.48     20.19 o 
  -2   9   8      375.91      388.35     13.48 o 
  -1   9   8      426.65      479.75     13.22 o 
   0   9   8     1636.30     1623.43     25.80 o 
   1   9   8      888.21      846.53     16.86 o 
   2   9   8       99.09      111.46      7.05 o 
   3   9   8       36.66       34.50      5.77 o 
   4   9   8     1114.96     1179.00     20.55 o 
   5   9   8     1374.73     1350.59     22.91 o 
   6   9   8        0.78       11.03      5.98 o 
   7   9   8       36.42       40.52      7.49 o 
   8   9   8       71.12       62.24      8.45 o 
   9   9   8      340.30      415.36     17.17 o 
  -4  10   8       68.96       66.55     12.91 o 
  -3  10   8      994.04      994.22     26.49 o 
  -2  10   8       75.59       66.82      9.12 o 
  -1  10   8      124.65       89.64      8.46 o 
   0  10   8     1198.61     1350.65     24.58 o 
   1  10   8      296.41      319.09     11.85 o 
   2  10   8     1399.03     1362.63     25.27 o 
   3  10   8       42.74       48.87      6.86 o 
   4  10   8       39.06       64.51      7.01 o 
   5  10   8      139.57      126.66      8.77 o 
   6  10   8      286.21      341.42     12.90 o 
   7  10   8       48.03       53.20      8.12 o 
   8  10   8       12.51       29.37      8.14 o 
  -3  11   8      191.69      281.86     16.60 o 
  -2  11   8      312.32      326.25     15.74 o 
  -1  11   8      147.57      148.74     11.09 o 
   0  11   8      839.89      830.44     19.36 o 
   1  11   8       13.83       43.07      7.41 o 
   2  11   8      207.08      268.75     11.92 o 
   3  11   8       46.84       58.84      7.50 o 
   4  11   8      386.18      431.95     17.76 o 
   5  11   8      306.99      352.57     13.34 o 
   6  11   8      174.59      238.28     11.99 o 
   7  11   8       36.88       39.14      8.04 o 
   8  11   8      386.14      379.54     18.69 o 
  -2  12   8       60.06       76.62     12.45 o 
  -1  12   8      248.79      325.76     16.48 o 
   0  12   8      177.81      185.76     12.09 o 
   1  12   8      236.66      231.42     11.81 o 
   2  12   8       79.85       99.87      9.06 o 
   3  12   8      596.62      613.14     20.23 o 
   4  12   8      353.42      325.86     14.57 o 
   5  12   8       27.94       31.81      7.70 o 
   6  12   8        1.64       19.34      7.42 o 
   7  12   8        7.52        0.27      7.65 o 
   0  13   8       36.06       23.00      9.92 o 
   1  13   8     1076.57     1073.23     25.42 o 
   2  13   8       12.57       28.28      8.44 o 
   3  13   8       14.14       11.47      7.94 o 
   4  13   8       80.74       86.65     10.04 o 
   5  13   8      132.68      131.35     13.11 o 
   6  13   8      149.26      136.52     10.80 o 
  -4 -13   9      206.94      176.11     14.19 o 
  -3 -13   9      234.08      210.73     15.17 o 
  -2 -13   9       23.92       39.83     11.49 o 
  -6 -12   9      479.43      516.19     19.58 o 
  -5 -12   9       70.98       72.43     10.24 o 
  -4 -12   9       70.77       54.07     10.02 o 
  -3 -12   9      219.39      185.79     18.72 o 
  -2 -12   9      549.37      570.37     20.40 o 
  -1 -12   9       61.75       42.71      9.98 o 
   0 -12   9       44.65       55.88     10.43 o 
   1 -12   9      170.43      205.72     13.97 o 
  -7 -11   9       71.03       69.09      9.50 o 
  -6 -11   9      368.41      337.37     14.30 o 
  -5 -11   9      912.36      870.77     21.77 o 
  -4 -11   9      515.80      546.96     17.59 o 
  -3 -11   9      507.81      465.97     16.68 o 
  -2 -11   9      286.94      298.97     15.43 o 
  -1 -11   9     1056.53      990.71     23.50 o 
   0 -11   9      542.72      527.10     17.47 o 
   1 -11   9       44.02       53.78      9.03 o 
   2 -11   9      120.21      119.34     11.00 o 
  -8 -10   9      237.23      246.98     13.53 o 
  -7 -10   9      312.99      336.64     13.94 o 
  -6 -10   9       48.64       61.51      8.53 o 
  -5 -10   9      461.65      418.71     13.81 o 
  -4 -10   9     2121.59     2126.07     34.22 o 
  -3 -10   9      331.93      343.49     16.36 o 
  -2 -10   9       65.23       97.47      8.53 o 
  -1 -10   9      782.52      751.05     17.85 o 
   0 -10   9      239.26      263.19     11.32 o 
   1 -10   9      205.64      212.36     11.10 o 
   2 -10   9       68.34       63.97      9.16 o 
   3 -10   9       58.78       62.74      9.53 o 
  -8  -9   9      635.97      580.54     19.01 o 
  -7  -9   9      654.05      624.06     18.29 o 
  -6  -9   9      386.46      410.28     14.40 o 
  -5  -9   9      359.27      383.72     18.76 o 
  -4  -9   9     1935.95     2065.63     31.11 o 
  -3  -9   9      582.01      515.08     13.30 o 
  -2  -9   9      448.64      431.92     12.28 o 
  -1  -9   9      522.75      545.72     13.57 o 
   0  -9   9      138.90      132.85      8.41 o 
   1  -9   9     1203.13     1080.34     21.18 o 
   2  -9   9      928.59      952.07     22.90 o 
   3  -9   9        9.49        5.84      7.56 o 
   4  -9   9       26.61       21.51      8.62 o 
  -9  -8   9       20.11       31.94      9.56 o 
  -8  -8   9        2.28       10.17      7.96 o 
  -7  -8   9      564.14      618.46     17.91 o 
  -6  -8   9      571.63      565.47     15.91 o 
  -5  -8   9       56.55       29.72      5.86 o 
  -4  -8   9      705.25      680.51     15.26 o 
  -3  -8   9     1273.79     1279.96     20.50 o 
  -2  -8   9      945.68      963.48     16.47 o 
  -1  -8   9     2370.49     2347.86     33.03 o 
   0  -8   9       35.94       69.90      6.50 o 
   1  -8   9      400.89      396.31     12.36 o 
   2  -8   9        0.89       -0.54      5.95 o 
   3  -8   9      202.03      226.54     11.40 o 
   4  -8   9       80.06       44.79      8.56 o 
   5  -8   9      165.21      153.60     11.58 o 
  -9  -7   9       88.85       96.74     10.79 o 
  -8  -7   9       80.64       98.45      9.53 o 
  -7  -7   9      122.37      111.15      8.90 o 
  -6  -7   9     1178.63     1186.22     22.85 o 
  -5  -7   9      461.99      530.07     13.28 o 
  -4  -7   9      106.57      164.44      7.36 o 
  -3  -7   9      221.20      222.76      7.59 o 
  -2  -7   9      886.80     1039.72     15.87 o 
  -1  -7   9      361.90      369.36      9.68 o 
   0  -7   9        4.74        6.58      4.32 o 
   1  -7   9       38.17       65.76      5.87 o 
   2  -7   9      497.54      474.82     13.71 o 
   3  -7   9     2661.23     2560.98     40.60 o 
   4  -7   9      566.24      504.14     15.96 o 
   5  -7   9       21.90        2.65      7.73 o 
   6  -7   9       32.59       24.68      9.15 o 
  -9  -6   9      276.34      261.12     13.44 o 
  -8  -6   9      714.95      753.25     21.20 o 
  -7  -6   9       69.78       79.35      8.15 o 
  -6  -6   9        5.36        6.42      5.59 o 
  -5  -6   9      338.89      446.65     20.90 o 
  -4  -6   9     2406.69     2209.43     29.79 o 
  -3  -6   9       40.62       56.64      4.58 o 
  -2  -6   9      925.63     1027.03     15.62 o 
  -1  -6   9     1551.68     1554.15     21.37 o 
   0  -6   9     3091.48     3168.60     41.49 o 
   1  -6   9     1094.17      991.20     16.97 o 
   2  -6   9      631.25      602.57     13.52 o 
   3  -6   9     1231.11     1292.91     23.52 o 
   4  -6   9      464.37      394.58     13.29 o 
   5  -6   9      558.86      671.60     18.31 o 
   6  -6   9      174.88      188.99     11.77 o 
   7  -6   9       59.38       58.79     10.59 o 
  -9  -5   9      155.82      133.72     11.33 o 
  -8  -5   9      152.26      176.25     10.76 o 
  -7  -5   9      250.51      264.58     11.50 o 
  -6  -5   9      911.96      821.52     16.68 o 
  -5  -5   9     3342.52     3233.19     42.52 o 
  -4  -5   9     1510.37     1555.77     21.14 o 
  -3  -5   9     4012.50     4305.13     51.12 o 
  -2  -5   9     4224.10     4332.14     50.35 o 
  -1  -5   9      937.33      888.48     13.37 o 
   0  -5   9      880.87      833.62     13.61 o 
   1  -5   9     1861.67     1655.85     23.82 o 
   2  -5   9     1341.13     1212.72     21.96 o 
   3  -5   9       55.68       70.75      5.96 o 
   4  -5   9      202.80      198.27      9.73 o 
   5  -5   9     1022.22     1011.59     21.52 o 
   6  -5   9      261.27      210.05     11.81 o 
   7  -5   9      200.48      192.81     11.98 o 
  -9  -4   9       40.98       33.37      8.91 o 
  -8  -4   9       73.47       56.36      8.87 o 
  -7  -4   9     1772.28     1910.86     32.48 o 
  -6  -4   9     1253.26     1209.56     21.37 o 
  -5  -4   9      874.65      948.82     17.29 o 
  -4  -4   9      743.90      682.74     11.93 o 
  -3  -4   9     1323.90     1527.18     20.44 o 
  -2  -4   9     6392.67     6917.84     80.49 o 
  -1  -4   9        5.90       36.68      3.60 o 
   0  -4   9      262.72      251.34      7.24 o 
   1  -4   9      196.83      282.35      8.56 o 
   2  -4   9     3282.03     3319.96     42.75 o 
   3  -4   9     1449.53     1370.55     21.82 o 
   4  -4   9      105.51       65.33      5.91 o 
   5  -4   9        0.59       -0.18      5.97 o 
   6  -4   9      249.14      258.82     11.54 o 
   7  -4   9      239.53      256.93     12.65 o 
   8  -4   9       37.26       50.65     10.21 o 
  -9  -3   9      525.20      538.56     19.28 o 
  -8  -3   9        0.03       -1.79      7.58 o 
  -7  -3   9      116.39      151.58      8.86 o 
  -6  -3   9     1352.89     1266.04     22.02 o 
  -5  -3   9      578.22      544.05     11.91 o 
  -4  -3   9      555.42      461.56      9.73 o 
  -3  -3   9     6938.90     6917.41     78.87 o 
  -2  -3   9     1010.42     1018.15     14.51 o 
  -1  -3   9     2490.92     3134.49     36.82 o 
   0  -3   9     3937.61     3571.49     43.44 o 
   1  -3   9       12.35       26.19      3.55 o 
   2  -3   9     1407.65     1187.01     22.18 o 
   3  -3   9      193.01      109.16      5.46 o 
   4  -3   9     1248.11     1216.09     20.12 o 
   5  -3   9       11.29       13.73      5.55 o 
   6  -3   9       34.01       21.54      6.81 o 
   7  -3   9      215.00      235.43     12.59 o 
   8  -3   9       76.28       68.65     10.22 o 
  -9  -2   9      462.80      489.24     20.78 o 
  -8  -2   9      712.70      730.00     19.82 o 
  -7  -2   9       23.41        9.29      6.19 o 
  -6  -2   9      148.38      160.42      7.97 o 
  -5  -2   9     2779.23     2626.05     36.18 o 
  -4  -2   9     1789.38     1893.41     25.13 o 
  -3  -2   9     1043.70     1194.70     22.83 o 
  -2  -2   9     3302.85     2990.61     36.30 o 
  -1  -2   9     8501.48     7554.87     86.66 o 
   0  -2   9      683.10      785.29     12.73 o 
   1  -2   9      367.17      349.95      8.65 o 
   2  -2   9       95.86      144.86      5.42 o 
   3  -2   9      316.56      391.04      8.57 o 
   4  -2   9     1125.13     1284.02     19.62 o 
   5  -2   9      532.20      504.90     12.61 o 
   6  -2   9      146.47      128.89      7.90 o 
   7  -2   9        7.03        1.73      6.68 o 
   8  -2   9       80.83       59.65      9.63 o 
  -9  -1   9       62.51       39.58     10.02 o 
  -8  -1   9     1283.35     1391.85     27.08 o 
  -7  -1   9      875.65      823.35     19.17 o 
  -6  -1   9      378.97      418.01     12.39 o 
  -5  -1   9      135.28      110.79      6.27 o 
  -4  -1   9     1236.81     1282.60     19.83 o 
  -3  -1   9     1530.27     1373.66     19.31 o 
  -2  -1   9      715.01      730.77     11.23 o 
  -1  -1   9      112.39      135.33      4.73 o 
   0  -1   9      718.33     1109.84     16.10 o 
   1  -1   9     3454.15     2967.29     37.53 o 
   2  -1   9       81.23      136.01      5.18 o 
   3  -1   9        5.25       18.18      3.03 o 
   4  -1   9      579.61      384.13      9.16 o 
   5  -1   9      172.60      105.84      6.72 o 
   6  -1   9      615.12      539.14     15.63 o 
   7  -1   9      140.88      106.00      8.62 o 
   8  -1   9       11.96       -2.23      7.73 o 
   9  -1   9       57.68       51.23     11.34 o 
  -9   0   9        0.25        9.67      8.75 o 
  -8   0   9      112.46      113.56     10.37 o 
  -7   0   9        0.55       -2.95      6.41 o 
  -6   0   9      145.56      167.37      8.39 o 
  -5   0   9       10.76        9.35      4.55 o 
  -4   0   9     2255.43     1936.36     25.62 o 
  -3   0   9     4288.69     4488.62     51.76 o 
  -2   0   9     2766.02     3003.19     36.30 o 
  -1   0   9     1125.85     1028.20     14.50 o 
   0   0   9      192.07      252.66      6.65 o 
   1   0   9     1397.90     1536.81     22.21 o 
   2   0   9       41.02       61.95      4.71 o 
   3   0   9      712.90      756.26     11.92 o 
   4   0   9       18.17       51.21      3.73 o 
   5   0   9     1261.16     1382.76     18.68 o 
   6   0   9      686.91      694.86     12.76 o 
   7   0   9      363.22      387.10     13.45 o 
   8   0   9      348.50      355.73     13.76 o 
   9   0   9        0.19        6.50      9.61 o 
  -9   1   9        6.42       22.38      9.70 o 
  -8   1   9      278.80      354.38     17.08 o 
  -7   1   9      945.84      961.05     21.28 o 
  -6   1   9      809.03      741.92     16.75 o 
  -5   1   9     1038.11     1030.23     18.14 o 
  -4   1   9     1363.62     1234.80     18.15 o 
  -3   1   9     2735.34     2647.56     32.27 o 
  -2   1   9     2276.80     2102.64     25.96 o 
  -1   1   9     2728.22     2861.66     35.21 o 
   0   1   9     3426.59     3646.08     45.32 o 
   1   1   9      975.05      774.35     12.47 o 
   2   1   9      118.01      176.18      6.69 o 
   3   1   9     7541.81     7084.42     79.14 o 
   4   1   9      376.89      409.01      9.34 o 
   5   1   9      103.18      142.71      7.18 o 
   6   1   9        4.58       -0.28      4.49 o 
   7   1   9      494.94      529.13     14.14 o 
   8   1   9      376.33      406.64     14.43 o 
   9   1   9       10.85        6.71      8.66 o 
  -8   2   9      504.49      466.20     17.30 o 
  -7   2   9        0.35        4.22      7.39 o 
  -6   2   9       10.76       16.80      6.25 o 
  -5   2   9     2303.05     2156.14     30.67 o 
  -4   2   9     2254.55     2102.61     27.09 o 
  -3   2   9       47.91       71.56      4.48 o 
  -2   2   9      183.25      164.09      6.04 o 
  -1   2   9     1419.63     1502.79     19.91 o 
   0   2   9      857.43      867.14     13.62 o 
   1   2   9       49.72       78.55      4.93 o 
   2   2   9       86.26       59.53      3.76 o 
   3   2   9      808.68      827.73     12.47 o 
   4   2   9      261.47      283.22      7.31 o 
   5   2   9     2749.23     2648.23     32.75 o 
   6   2   9       13.61       37.42      4.91 o 
   7   2   9      137.40       96.98      6.82 o 
   8   2   9      161.00      218.52      9.30 o 
   9   2   9       17.71        0.55      8.39 o 
  -8   3   9      346.89      343.00     15.28 o 
  -7   3   9      270.64      308.29     13.25 o 
  -6   3   9       35.04       23.12      6.90 o 
  -5   3   9     2098.30     2024.22     30.38 o 
  -4   3   9     2262.36     2171.59     30.01 o 
  -3   3   9      795.48      862.26     13.65 o 
  -2   3   9     2774.98     2718.84     33.83 o 
  -1   3   9      288.95      268.66      6.92 o 
   0   3   9      730.25      577.70     10.51 o 
   1   3   9       30.44       23.57      3.32 o 
   2   3   9     2904.04     2501.96     33.50 o 
   3   3   9      922.85      786.21     11.85 o 
   4   3   9     1660.27     1509.17     19.40 o 
   5   3   9     2213.63     2096.08     26.56 o 
   6   3   9     1318.14     1346.62     19.90 o 
   7   3   9        1.82       14.73      6.70 o 
   8   3   9        0.81       -7.30      7.30 o 
   9   3   9       34.19       43.63      8.15 o 
  -8   4   9      102.44      111.03     11.39 o 
  -7   4   9      652.46      752.33     22.98 o 
  -6   4   9      502.40      509.10     16.05 o 
  -5   4   9        1.53        8.86      5.98 o 
  -4   4   9      154.80      137.92      7.32 o 
  -3   4   9     5027.02     4553.30     53.19 o 
  -2   4   9     2592.43     2236.36     28.80 o 
  -1   4   9      268.86      311.00     10.90 o 
   0   4   9       70.04       90.94      4.75 o 
   1   4   9      758.80      652.15     11.50 o 
   2   4   9     1589.83     1561.79     22.15 o 
   3   4   9     4146.69     4222.18     47.87 o 
   4   4   9      185.57      196.74      5.99 o 
   5   4   9      509.03      531.61     10.36 o 
   6   4   9      614.60      618.83     12.17 o 
   7   4   9      620.72      667.19     15.31 o 
   8   4   9       84.88       80.92      9.16 o 
   9   4   9        8.59       17.94     11.45 o 
  -7   5   9      103.97      113.79     11.17 o 
  -6   5   9      381.03      356.48     14.77 o 
  -5   5   9      217.10      232.43     10.23 o 
  -4   5   9       22.10       32.28      5.59 o 
  -3   5   9      145.56      184.50      7.14 o 
  -2   5   9     1256.72     1250.85     18.49 o 
  -1   5   9     3577.14     3562.52     45.01 o 
   0   5   9       95.75      168.30      6.22 o 
   1   5   9      392.27      422.75      9.53 o 
   2   5   9     1016.76      894.21     14.62 o 
   3   5   9      546.55      516.36      9.74 o 
   4   5   9      922.62      903.10     13.86 o 
   5   5   9      150.06      165.82      6.75 o 
   6   5   9      515.18      409.77     10.14 o 
   7   5   9     1013.50     1067.59     17.13 o 
   8   5   9       61.97       60.38      6.77 o 
   9   5   9      182.35      195.42     10.84 o 
  -7   6   9       22.68       23.64      9.17 o 
  -6   6   9      488.67      590.09     18.21 o 
  -5   6   9      396.50      444.77     14.55 o 
  -4   6   9      716.14      766.85     16.64 o 
  -3   6   9     1410.95     1370.59     21.46 o 
  -2   6   9        0.39       56.34      5.03 o 
  -1   6   9     1422.30     1286.92     19.83 o 
   0   6   9     1144.91      911.09     14.78 o 
   1   6   9      133.88      120.28      5.62 o 
   2   6   9      163.99      209.40      7.99 o 
   3   6   9     1175.85     1120.98     16.95 o 
   4   6   9     3640.72     3462.06     42.92 o 
   5   6   9      938.55     1103.82     17.93 o 
   6   6   9      397.82      452.94     11.54 o 
   7   6   9      162.46      200.00      9.17 o 
   8   6   9      714.75      731.68     16.81 o 
   9   6   9       82.24       77.44      8.97 o 
  -6   7   9      112.07      106.69     11.23 o 
  -5   7   9      105.36      147.36     11.78 o 
  -4   7   9      511.08      475.60     15.57 o 
  -3   7   9       48.31       36.04      6.18 o 
  -2   7   9     1707.36     1506.28     23.40 o 
  -1   7   9     1152.45     1109.08     18.43 o 
   0   7   9       41.66       69.55      5.41 o 
   1   7   9     3713.26     3678.44     48.79 o 
   2   7   9      457.79      534.03     12.69 o 
   3   7   9      124.31      188.38      8.16 o 
   4   7   9      227.59      206.87      8.43 o 
   5   7   9      986.84      913.90     17.63 o 
   6   7   9     1368.40     1326.33     21.84 o 
   7   7   9        2.10       18.23      6.58 o 
   8   7   9       43.01       46.19      7.87 o 
   9   7   9      388.48      395.05     16.71 o 
  -5   8   9        0.23       21.92      8.97 o 
  -4   8   9      162.72      133.99     11.03 o 
  -3   8   9     1291.74     1340.50     25.46 o 
  -2   8   9      187.64      211.08      9.18 o 
  -1   8   9     1776.03     1919.07     30.23 o 
   0   8   9        5.60        8.17      5.15 o 
   1   8   9     1045.24     1003.34     18.41 o 
   2   8   9        1.63        2.82      4.73 o 
   3   8   9      734.53      742.47     16.16 o 
   4   8   9       10.11       18.70      5.38 o 
   5   8   9      745.45      905.29     18.31 o 
   6   8   9      468.51      469.60     14.63 o 
   7   8   9      559.96      498.25     15.61 o 
   8   8   9      114.91       98.28      9.13 o 
   9   8   9        6.09       12.27      8.10 o 
  -5   9   9       90.88       90.52     12.90 o 
  -4   9   9        3.06       18.79      9.57 o 
  -3   9   9      146.69      180.32     12.14 o 
  -2   9   9      161.02      180.51     10.52 o 
  -1   9   9     1085.74      995.66     19.47 o 
   0   9   9      687.19      669.17     16.96 o 
   1   9   9      294.90      365.72     12.58 o 
   2   9   9      611.96      583.87     15.13 o 
   3   9   9     1227.00     1103.68     20.97 o 
   4   9   9      125.41      130.84      8.15 o 
   5   9   9       61.19       43.72      6.54 o 
   6   9   9       29.94       35.22      6.58 o 
   7   9   9      234.51      250.82     12.17 o 
   8   9   9      164.19      133.88     10.20 o 
   9   9   9        4.09       14.92      8.47 o 
  -4  10   9      355.57      364.12     19.25 o 
  -3  10   9        3.58       20.20      9.28 o 
  -2  10   9       57.01       68.12      9.49 o 
  -1  10   9        6.93       -6.18      6.49 o 
   0  10   9     1877.69     1843.28     31.02 o 
   1  10   9        1.14       16.02      6.36 o 
   2  10   9       42.58       37.05      6.77 o 
   3  10   9      255.37      275.79     11.55 o 
   4  10   9      108.36      121.20      9.18 o 
   5  10   9      471.70      499.75     15.33 o 
   6  10   9        7.48       16.86      7.62 o 
   7  10   9        4.26       -2.46      6.52 o 
   8  10   9       88.83       75.35      9.62 o 
  -3  11   9      362.19      353.90     23.51 o 
  -2  11   9       91.31       97.95     11.98 o 
  -1  11   9       18.68       25.01      8.72 o 
   0  11   9        0.61       -2.41      6.92 o 
   1  11   9      173.74      175.39     13.53 o 
   2  11   9       27.79       36.22      7.37 o 
   3  11   9       10.40        0.98      6.36 o 
   4  11   9      725.12      794.12     20.35 o 
   5  11   9      794.84      812.82     19.81 o 
   6  11   9       35.24       46.93      7.90 o 
   7  11   9      432.93      462.48     17.55 o 
  -1  12   9        0.54        2.19      9.53 o 
   0  12   9       42.12       46.65      9.35 o 
   1  12   9      141.09      128.15     10.86 o 
   2  12   9      950.24     1015.02     22.92 o 
   3  12   9       38.24       36.36      7.85 o 
   4  12   9        1.58       29.90      7.76 o 
   5  12   9        1.43       -0.98      7.32 o 
   6  12   9      841.88      881.82     22.54 o 
   1  13   9      164.78      233.32     14.61 o 
   2  13   9       92.98      124.43     10.92 o 
   3  13   9      182.50      154.83     11.37 o 
   4  13   9      273.30      314.04     16.04 o 
   5  13   9       18.37       30.81      9.71 o 
  -5 -12  10      126.60      113.25     12.31 o 
  -4 -12  10      318.11      270.06     20.73 o 
  -3 -12  10      282.98      320.67     22.94 o 
  -2 -12  10      273.54      263.08     15.15 o 
  -1 -12  10      115.14      118.30     12.43 o 
   0 -12  10      293.34      298.80     15.68 o 
  -7 -11  10      168.45      144.56     11.55 o 
  -6 -11  10       45.55       33.57      8.94 o 
  -5 -11  10      271.37      225.51     12.76 o 
  -4 -11  10      608.02      600.19     19.99 o 
  -3 -11  10      798.23      815.73     23.01 o 
  -2 -11  10      411.38      401.26     15.88 o 
  -1 -11  10        0.06       17.97      8.76 o 
   0 -11  10      241.78      230.75     13.00 o 
   1 -11  10      107.87       98.89     10.98 o 
   2 -11  10      236.03      287.86     14.42 o 
  -7 -10  10      847.04      756.94     20.62 o 
  -6 -10  10      617.06      683.60     18.93 o 
  -5 -10  10      113.04      105.51      9.59 o 
  -4 -10  10        1.26       39.23      8.14 o 
  -3 -10  10      541.73      551.41     17.82 o 
  -2 -10  10      207.88      185.20     10.75 o 
  -1 -10  10       18.75       16.08      7.04 o 
   0 -10  10       61.64       64.36      7.95 o 
   1 -10  10      124.16      111.95      9.38 o 
   2 -10  10      720.26      623.67     20.98 o 
   3 -10  10      497.68      538.77     18.97 o 
  -8  -9  10       12.04       19.92      8.75 o 
  -7  -9  10      102.82       94.21      9.55 o 
  -6  -9  10      593.40      622.26     17.78 o 
  -5  -9  10     1250.30     1140.75     22.77 o 
  -4  -9  10      200.44      175.00     10.00 o 
  -3  -9  10      148.30      158.24      9.43 o 
  -2  -9  10      291.86      283.34     10.84 o 
  -1  -9  10     1890.59     1901.30     31.25 o 
   0  -9  10      655.80      622.57     16.09 o 
   1  -9  10      305.09      352.88     13.18 o 
   2  -9  10      358.99      408.31     15.60 o 
   3  -9  10      118.85      130.33     10.30 o 
   4  -9  10      101.28      128.50     11.71 o 
  -8  -8  10       86.65       80.83     10.16 o 
  -7  -8  10      379.52      412.21     15.24 o 
  -6  -8  10      601.05      576.05     16.33 o 
  -5  -8  10      510.22      466.42     13.73 o 
  -4  -8  10     1268.00     1338.82     23.06 o 
  -3  -8  10      821.74      887.70     16.93 o 
  -2  -8  10      513.86      542.85     12.97 o 
  -1  -8  10      311.17      313.55     10.78 o 
   0  -8  10      393.34      365.99     11.61 o 
   1  -8  10       66.56       84.92      7.66 o 
   2  -8  10        3.07        9.05      6.64 o 
   3  -8  10       10.59       -0.83      6.80 o 
   4  -8  10      309.43      333.68     16.44 o 
   5  -8  10       54.16       54.58      9.93 o 
  -9  -7  10      189.10      220.66     13.22 o 
  -8  -7  10      966.83      930.67     23.37 o 
  -7  -7  10      906.61      884.35     20.90 o 
  -6  -7  10      297.54      330.19     12.74 o 
  -5  -7  10        3.82        7.97      5.30 o 
  -4  -7  10       40.30       25.51      5.16 o 
  -3  -7  10     1188.72     1213.89     18.62 o 
  -2  -7  10      584.19      569.87     12.28 o 
  -1  -7  10      247.09      277.86      9.45 o 
   0  -7  10      669.93      722.85     15.02 o 
   1  -7  10     1843.73     1908.43     29.61 o 
   2  -7  10      749.51      704.11     16.28 o 
   3  -7  10       18.71        7.33      6.48 o 
   4  -7  10       54.83       67.82      8.58 o 
   5  -7  10      326.73      280.20     13.21 o 
   6  -7  10      265.59      291.10     15.03 o 
  -9  -6  10        0.47       10.20      8.47 o 
  -8  -6  10        0.22        4.19      7.55 o 
  -7  -6  10      404.64      428.09     14.75 o 
  -6  -6  10      341.36      279.76     10.81 o 
  -5  -6  10     1092.95      899.90     16.94 o 
  -4  -6  10      343.94      441.95     15.84 o 
  -3  -6  10     1735.11     1718.08     23.23 o 
  -2  -6  10     2116.55     2246.56     28.80 o 
  -1  -6  10     1885.90     1881.18     26.16 o 
   0  -6  10       29.29       58.75      5.59 o 
   1  -6  10     2334.71     2069.05     30.84 o 
   2  -6  10     1185.08     1124.33     20.56 o 
   3  -6  10     2248.10     2336.09     36.20 o 
   4  -6  10      161.71      199.09     10.07 o 
   5  -6  10      194.36      182.73     10.87 o 
   6  -6  10      472.06      490.13     18.85 o 
  -9  -5  10       70.80       69.33     10.41 o 
  -8  -5  10        0.07       -1.69      7.31 o 
  -7  -5  10        9.26        1.88      6.50 o 
  -6  -5  10     2929.28     2895.30     43.38 o 
  -5  -5  10     1268.58     1400.49     22.65 o 
  -4  -5  10       94.86      146.72      7.39 o 
  -3  -5  10     2140.13     2051.03     26.55 o 
  -2  -5  10     5617.78     6067.92     69.07 o 
  -1  -5  10     3052.27     3080.96     38.14 o 
   0  -5  10     1716.66     1658.67     23.94 o 
   1  -5  10      237.84      163.34      6.89 o 
   2  -5  10      737.39      793.74     15.82 o 
   3  -5  10     2021.14     2200.80     33.97 o 
   4  -5  10      993.22      852.92     18.53 o 
   5  -5  10       56.91       36.88      7.39 o 
   6  -5  10       11.47       22.79      7.72 o 
   7  -5  10       86.38       82.87     11.76 o 
  -9  -4  10      403.55      367.88     15.91 o 
  -8  -4  10     1042.34     1061.03     23.13 o 
  -7  -4  10       14.74       24.63      7.22 o 
  -6  -4  10        1.06       13.33      5.87 o 
  -5  -4  10     1328.96     1581.85     30.33 o 
  -4  -4  10     2255.97     2108.75     27.30 o 
  -3  -4  10      583.78      511.17     10.09 o 
  -2  -4  10        5.40        6.17      3.31 o 
  -1  -4  10      573.11      636.89     11.08 o 
   0  -4  10     5012.06     4843.76     60.88 o 
   1  -4  10     1865.33     1955.45     27.62 o 
   2  -4  10       38.75       38.54      4.68 o 
   3  -4  10      726.46      620.08     13.62 o 
   4  -4  10      330.33      181.80      8.61 o 
   5  -4  10      667.66      722.54     20.62 o 
   6  -4  10       94.43      100.98      9.01 o 
   7  -4  10       85.64       71.14     10.17 o 
  -9  -3  10      215.41      224.17     13.82 o 
  -8  -3  10      345.09      308.45     13.86 o 
  -7  -3  10      946.24      995.67     20.64 o 
  -6  -3  10      290.07      318.55     12.68 o 
  -5  -3  10     1496.53     1527.17     23.17 o 
  -4  -3  10      893.46      894.85     15.67 o 
  -3  -3  10     1734.35     1821.48     23.70 o 
  -2  -3  10     4954.10     4970.96     57.80 o 
  -1  -3  10      760.16      772.57     12.29 o 
   0  -3  10     4523.51     4188.80     53.13 o 
   1  -3  10     2428.92     2356.96     31.93 o 
   2  -3  10      109.72       86.14      5.29 o 
   3  -3  10       68.12       93.84      5.97 o 
   4  -3  10      166.88      197.97      8.22 o 
   5  -3  10      687.46      779.40     18.57 o 
   6  -3  10      151.06      118.35      9.14 o 
   7  -3  10      195.45      188.76     11.42 o 
   8  -3  10       11.15       17.98      9.39 o 
  -9  -2  10      115.43      133.77     11.93 o 
  -8  -2  10       98.81       93.42      9.33 o 
  -7  -2  10      708.70      699.55     18.04 o 
  -6  -2  10      561.44      585.59     15.92 o 
  -5  -2  10      410.50      459.30     11.36 o 
  -4  -2  10       59.12       59.60      4.88 o 
  -3  -2  10      557.43      612.33     10.77 o 
  -2  -2  10      844.57      856.03     13.72 o 
  -1  -2  10      272.98      341.94      8.05 o 
   0  -2  10       51.57       45.17      4.82 o 
   1  -2  10      273.71      311.95      7.97 o 
   2  -2  10     3006.37     2985.03     38.52 o 
   3  -2  10      233.29      261.94      8.00 o 
   4  -2  10      172.82      133.62      6.58 o 
   5  -2  10       75.29      108.02      7.38 o 
   6  -2  10      108.31      111.69      8.17 o 
   7  -2  10      256.41      261.06     11.92 o 
   8  -2  10        7.08        4.02      8.65 o 
  -9  -1  10      373.69      348.50     15.92 o 
  -8  -1  10        0.54       -7.31      7.31 o 
  -7  -1  10       49.92       49.07      7.66 o 
  -6  -1  10      600.62      601.65     15.10 o 
  -5  -1  10     1498.90     1507.25     23.22 o 
  -4  -1  10      505.55      448.57     10.30 o 
  -3  -1  10      747.19      683.91     11.39 o 
  -2  -1  10        1.17        2.57      3.00 o 
  -1  -1  10      785.35      748.95     12.19 o 
   0  -1  10     1458.81     1176.29     17.37 o 
   1  -1  10      449.52      469.28      9.71 o 
   2  -1  10     1138.16     1116.10     16.93 o 
   3  -1  10       15.33       25.45      3.57 o 
   4  -1  10     2324.11     2304.96     30.61 o 
   5  -1  10      216.25      207.18      9.78 o 
   6  -1  10       56.12       48.79      6.64 o 
   7  -1  10      426.16      544.39     18.62 o 
   8  -1  10      129.92      120.32     10.98 o 
  -9   0  10      199.80      223.50     13.48 o 
  -8   0  10       55.64       62.06      9.25 o 
  -7   0  10      298.06      340.70     13.10 o 
  -6   0  10      444.25      385.93     12.23 o 
  -5   0  10     2555.43     2415.07     33.66 o 
  -4   0  10      930.06      991.40     15.67 o 
  -3   0  10     1242.38     1167.70     16.69 o 
  -2   0  10       69.02      167.20      8.91 o 
  -1   0  10     1795.13     1458.10     20.14 o 
   0   0  10        4.39       27.70      3.15 o 
   1   0  10     2973.30     2950.07     37.67 o 
   2   0  10      117.98      115.82      4.77 o 
   3   0  10      322.96      282.01      7.04 o 
   4   0  10     2918.40     3036.32     35.02 o 
   5   0  10     1714.55     1665.87     22.45 o 
   6   0  10        1.01       -0.18      5.22 o 
   7   0  10        6.84       -1.38      6.32 o 
   8   0  10      167.00      172.19     11.04 o 
   9   0  10      167.69      184.60     13.51 o 
  -8   1  10      723.94      804.61     23.11 o 
  -7   1  10      584.52      541.06     17.39 o 
  -6   1  10        8.84       21.76      6.76 o 
  -5   1  10       36.34       30.67      5.50 o 
  -4   1  10     4003.97     3873.24     47.01 o 
  -3   1  10     2015.45     1790.97     23.42 o 
  -2   1  10      117.57      211.22      6.20 o 
  -1   1  10       50.78       63.21      3.94 o 
   0   1  10      217.58      246.62      6.98 o 
   1   1  10     6511.97     6128.62     75.94 o 
   2   1  10     4607.14     4935.89     60.64 o 
   3   1  10       95.57       41.97      3.76 o 
   4   1  10      313.32      239.75      6.51 o 
   5   1  10      320.72      310.44      7.93 o 
   6   1  10      892.55      862.95     14.61 o 
   7   1  10        1.60        8.36      5.85 o 
   8   1  10       79.07      109.86      9.55 o 
   9   1  10      251.32      289.31     15.95 o 
  -8   2  10      203.90      217.76     13.09 o 
  -7   2  10      449.61      359.62     14.19 o 
  -6   2  10     1784.62     1831.81     30.06 o 
  -5   2  10       38.46       30.11      6.11 o 
  -4   2  10     1954.77     1669.27     22.78 o 
  -3   2  10     2275.32     2349.33     31.15 o 
  -2   2  10     2027.41     2017.85     26.44 o 
  -1   2  10       25.03       46.01      3.81 o 
   0   2  10      176.75      204.29      6.40 o 
   1   2  10     5513.91     5325.20     66.75 o 
   2   2  10     4345.58     4316.62     56.09 o 
   3   2  10     1094.85     1311.66     18.24 o 
   4   2  10        7.74       65.31      4.29 o 
   5   2  10     1001.02      915.52     14.18 o 
   6   2  10     1317.27     1326.05     19.02 o 
   7   2  10       30.61       43.10      5.45 o 
   8   2  10      120.70      127.98      8.92 o 
   9   2  10       81.99      121.96     11.31 o 
  -8   3  10       36.00       50.74     10.00 o 
  -7   3  10     1237.29     1339.01     26.81 o 
  -6   3  10     1261.44     1215.44     23.55 o 
  -5   3  10      331.96      358.94     11.81 o 
  -4   3  10     1381.60     1220.41     19.25 o 
  -3   3  10      145.28      182.52      8.19 o 
  -2   3  10     1644.60     1507.62     20.80 o 
  -1   3  10     3837.12     3187.36     39.77 o 
   0   3  10      207.26      215.42      6.75 o 
   1   3  10     2173.40     2046.18     27.75 o 
   2   3  10     2069.67     1896.38     26.12 o 
   3   3  10     3457.38     3362.60     39.89 o 
   4   3  10      786.14      791.89     12.46 o 
   5   3  10      135.39      129.32      5.93 o 
   6   3  10       12.07       22.25      4.56 o 
   7   3  10      386.52      407.83     10.79 o 
   8   3  10        2.69        2.97      5.62 o 
   9   3  10       42.66       47.80      9.48 o 
  -7   4  10       14.22        8.67      8.38 o 
  -6   4  10       13.11       16.44      7.24 o 
  -5   4  10      831.31      809.09     18.39 o 
  -4   4  10       23.08        2.09      4.85 o 
  -3   4  10     1720.58     1591.33     22.03 o 
  -2   4  10     3299.38     3091.54     37.41 o 
  -1   4  10      103.09      167.28      6.42 o 
   0   4  10     2596.38     2548.35     35.05 o 
   1   4  10      726.79      841.66     15.27 o 
   2   4  10        0.72        6.58      3.75 o 
   3   4  10      386.96      389.43      8.89 o 
   4   4  10      126.96      135.89      5.36 o 
   5   4  10      372.53      377.42      8.87 o 
   6   4  10      398.39      406.19     10.40 o 
   7   4  10      296.56      222.04     10.16 o 
   8   4  10      342.14      415.64     11.99 o 
   9   4  10       27.81       20.10      7.52 o 
  -7   5  10       18.44        1.96      8.34 o 
  -6   5  10       13.27       33.82      8.08 o 
  -5   5  10      540.12      528.39     15.18 o 
  -4   5  10     1279.99     1321.12     22.33 o 
  -3   5  10      444.98      485.08     10.82 o 
  -2   5  10     1861.25     1906.32     25.91 o 
  -1   5  10      254.88      208.94      7.12 o 
   0   5  10     1422.06     1217.67     19.41 o 
   1   5  10      177.97      154.78      6.16 o 
   2   5  10      680.55      703.96     12.88 o 
   3   5  10      608.41      604.61     12.00 o 
   4   5  10     1439.75     1385.92     21.04 o 
   5   5  10      644.03      659.93     12.84 o 
   6   5  10       16.86       38.36      5.19 o 
   7   5  10        0.09       11.96      5.37 o 
   8   5  10       78.46      131.78      8.60 o 
   9   5  10      147.70      166.40     12.04 o 
  -6   6  10      451.86      407.64     16.09 o 
  -5   6  10      125.38      105.69      9.53 o 
  -4   6  10       25.01       25.29      6.86 o 
  -3   6  10      184.03      164.78      8.07 o 
  -2   6  10      986.52      800.61     15.10 o 
  -1   6  10      138.23      158.54      6.96 o 
   0   6  10       81.19       96.66      6.17 o 
   1   6  10      727.84      654.67     13.16 o 
   2   6  10     3350.04     3234.39     44.62 o 
   3   6  10     1120.60     1291.80     21.36 o 
   4   6  10        9.36       43.20      5.14 o 
   5   6  10       21.68       11.67      4.80 o 
   6   6  10       99.67       78.47      6.80 o 
   7   6  10      200.42      187.41      9.21 o 
   8   6  10        0.09       14.32      6.85 o 
   9   6  10       92.95       98.07     10.23 o 
  -6   7  10      316.78      307.83     17.88 o 
  -5   7  10      446.55      432.90     20.15 o 
  -4   7  10       19.15       19.17      8.15 o 
  -3   7  10       42.55       49.56      7.16 o 
  -2   7  10       77.28       85.64      6.69 o 
  -1   7  10     3107.30     3254.76     45.90 o 
   0   7  10       10.08       46.07      5.37 o 
   1   7  10       60.45       70.37      6.01 o 
   2   7  10     2552.25     2472.61     36.89 o 
   3   7  10      664.30      601.07     13.96 o 
   4   7  10      568.66      564.11     13.05 o 
   5   7  10        6.35        0.21      5.04 o 
   6   7  10       85.16      125.97      8.07 o 
   7   7  10      308.29      339.59     12.32 o 
   8   7  10      351.36      315.36     13.14 o 
   9   7  10       89.35      102.37     10.57 o 
  -5   8  10      567.19      585.31     22.71 o 
  -4   8  10      626.23      641.81     23.50 o 
  -3   8  10        0.22       18.03      7.33 o 
  -2   8  10        0.83       -2.59      5.53 o 
  -1   8  10      439.13      450.88     15.09 o 
   0   8  10      783.45      751.72     16.25 o 
   1   8  10       26.62       16.96      5.27 o 
   2   8  10      209.15      254.76     10.37 o 
   3   8  10     2129.52     2000.53     32.00 o 
   4   8  10     2591.90     2553.40     37.70 o 
   5   8  10       62.09      143.04      8.32 o 
   6   8  10      338.43      403.39     14.60 o 
   7   8  10        6.65       25.05      7.31 o 
   8   8  10      321.35      304.59     13.74 o 
   9   8  10      178.03      168.74     12.37 o 
  -4   9  10      217.37      236.13     15.10 o 
  -3   9  10      554.64      550.14     19.44 o 
  -2   9  10        5.23        8.99      7.29 o 
  -1   9  10      654.79      705.19     17.00 o 
   0   9  10      459.86      499.22     14.31 o 
   1   9  10     2283.20     2147.37     34.27 o 
   2   9  10      164.59      161.80      9.15 o 
   3   9  10       26.15      103.31      8.07 o 
   4   9  10       49.87       43.72      6.85 o 
   5   9  10      889.25      885.10     20.11 o 
   6   9  10        7.87        4.45      6.50 o 
   7   9  10        0.22        4.20      6.89 o 
   8   9  10      163.75      191.24     11.83 o 
  -3  10  10      256.70      271.38     18.72 o 
  -2  10  10      299.41      312.04     14.89 o 
  -1  10  10       28.58       26.88      7.26 o 
   0  10  10      262.51      303.01     12.16 o 
   1  10  10      295.95      384.43     13.29 o 
   2  10  10       60.57       59.36      7.76 o 
   3  10  10      338.12      394.12     15.58 o 
   4  10  10        0.57       11.76      6.69 o 
   5  10  10      216.16      300.05     12.72 o 
   6  10  10      398.01      364.15     14.32 o 
   7  10  10       84.13       69.07      8.93 o 
   8  10  10        4.64        3.74      8.18 o 
  -2  11  10      539.89      618.45     24.23 o 
  -1  11  10      104.99       96.40     10.19 o 
   0  11  10       83.08       99.21      8.76 o 
   1  11  10       50.24       41.65      7.89 o 
   2  11  10      387.49      422.27     16.26 o 
   3  11  10      294.87      288.89     13.25 o 
   4  11  10      139.21      146.14     10.66 o 
   5  11  10        0.13        3.55      6.99 o 
   6  11  10      305.44      334.92     15.23 o 
   7  11  10        0.59        6.00      9.39 o 
  -1  12  10       28.95       10.41      9.89 o 
   0  12  10      244.33      271.16     14.58 o 
   1  12  10       35.77       37.24      8.55 o 
   2  12  10        3.02        3.77      7.81 o 
   3  12  10      257.36      292.43     14.88 o 
   4  12  10       88.64       91.42     10.00 o 
   5  12  10      223.30      220.68     13.04 o 
   6  12  10       62.45      130.98     11.28 o 
   2  13  10        3.23       -8.64      8.64 o 
   3  13  10        5.42        8.91      8.64 o 
   4  13  10      136.07      172.18     12.65 o 
  -4 -12  11       94.58       67.86     11.63 o 
  -3 -12  11       48.55       48.84     10.39 o 
  -2 -12  11      500.59      477.78     20.77 o 
  -1 -12  11      184.16      157.18     13.63 o 
  -6 -11  11      264.25      216.84     14.96 o 
  -5 -11  11      830.10      927.15     25.61 o 
  -4 -11  11      192.53      268.51     15.76 o 
  -3 -11  11       35.20       40.18      9.21 o 
  -2 -11  11      370.51      368.96     19.57 o 
  -1 -11  11      693.77      785.20     24.50 o 
   0 -11  11      320.39      309.17     15.67 o 
   1 -11  11       21.88       32.01      9.23 o 
  -7 -10  11       78.83       88.83     12.59 o 
  -6 -10  11      103.89      107.35     10.87 o 
  -5 -10  11      240.24      295.89     13.91 o 
  -4 -10  11      923.45      889.32     23.58 o 
  -3 -10  11      454.34      515.63     17.65 o 
  -2 -10  11      193.42      225.13     11.84 o 
  -1 -10  11      206.58      225.15     11.80 o 
   0 -10  11      763.06      771.96     19.76 o 
   1 -10  11      742.57      693.50     23.35 o 
   2 -10  11       42.96       35.84      9.13 o 
  -7  -9  11      219.67      163.67     11.40 o 
  -6  -9  11      187.21      167.18     10.88 o 
  -5  -9  11        9.61       22.84      7.09 o 
  -4  -9  11     1375.13     1355.81     26.69 o 
  -3  -9  11     1362.73     1415.55     30.79 o 
  -2  -9  11      437.53      527.71     15.78 o 
  -1  -9  11      207.85      207.08      9.81 o 
   0  -9  11      583.09      554.92     16.42 o 
   1  -9  11      296.77      325.50     12.91 o 
   2  -9  11      459.93      508.83     20.57 o 
   3  -9  11       27.88       22.41      8.77 o 
   4  -9  11       16.56        0.79      9.15 o 
  -8  -8  11       78.51       43.50      9.30 o 
  -7  -8  11     1430.79     1395.48     27.45 o 
  -6  -8  11      529.52      581.05     16.75 o 
  -5  -8  11       10.85       12.79      6.27 o 
  -4  -8  11       10.50       16.02      6.02 o 
  -3  -8  11     2330.84     2461.05     38.04 o 
  -2  -8  11      156.82      126.89      7.60 o 
  -1  -8  11      831.23      780.31     16.44 o 
   0  -8  11        0.74        0.38      5.56 o 
   1  -8  11       94.94      109.03      8.64 o 
   2  -8  11      327.38      315.92     13.02 o 
   3  -8  11       64.28       46.34      9.40 o 
   4  -8  11       34.79       28.24      9.05 o 
  -8  -7  11       14.03       16.35      8.39 o 
  -7  -7  11       57.23       65.66      8.70 o 
  -6  -7  11      211.80      208.33     10.61 o 
  -5  -7  11      756.33      717.13     16.48 o 
  -4  -7  11      256.90      216.44      8.92 o 
  -3  -7  11       24.66       27.90      5.15 o 
  -2  -7  11      381.55      343.16     10.71 o 
  -1  -7  11      994.32     1061.22     18.75 o 
   0  -7  11       76.94       65.18      6.41 o 
   1  -7  11        3.46        6.02      5.59 o 
   2  -7  11      333.88      332.94     12.28 o 
   3  -7  11       32.56       19.11     10.03 o 
   4  -7  11       28.90       45.03      8.70 o 
   5  -7  11       15.56       20.65      8.62 o 
  -9  -6  11      344.45      317.88     15.50 o 
  -8  -6  11       59.71       78.08      9.68 o 
  -7  -6  11      131.64      143.23     10.74 o 
  -6  -6  11      204.46      214.85     10.47 o 
  -5  -6  11      407.57      434.26     13.37 o 
  -4  -6  11      750.57      821.41     15.42 o 
  -3  -6  11      318.31      333.24      9.02 o 
  -2  -6  11       12.32       31.11      5.02 o 
  -1  -6  11     1754.07     1815.92     26.49 o 
   0  -6  11      905.77      796.62     15.26 o 
   1  -6  11        5.34        2.01      4.94 o 
   2  -6  11       39.65       52.94      6.85 o 
   3  -6  11      489.44      425.28     14.50 o 
   4  -6  11      981.17      984.19     22.64 o 
   5  -6  11       49.77       15.92      8.05 o 
   6  -6  11      108.91      124.18     11.63 o 
  -9  -5  11      157.72      152.60     12.32 o 
  -8  -5  11      366.42      327.22     14.60 o 
  -7  -5  11      191.13      191.35     10.39 o 
  -6  -5  11       12.93       42.12      7.08 o 
  -5  -5  11      176.45      213.93      8.89 o 
  -4  -5  11     1988.47     2246.26     31.53 o 
  -3  -5  11     2028.55     2121.91     27.57 o 
  -2  -5  11      582.38      569.83     11.31 o 
  -1  -5  11      927.78      950.22     16.06 o 
   0  -5  11      697.60      839.92     15.37 o 
   1  -5  11     2164.71     2238.41     32.16 o 
   2  -5  11      649.91      660.36     14.96 o 
   3  -5  11        0.13       10.60      5.79 o 
   4  -5  11       71.16       45.88      7.55 o 
   5  -5  11        3.85        3.99      7.66 o 
   6  -5  11      161.32      145.41     11.30 o 
  -9  -4  11        0.01       -5.70      8.51 o 
  -8  -4  11      203.73      208.59     11.72 o 
  -7  -4  11      851.45      915.45     21.02 o 
  -6  -4  11     1493.34     1459.08     25.14 o 
  -5  -4  11     1526.10     1316.35     21.82 o 
  -4  -4  11     2450.01     2520.60     32.66 o 
  -3  -4  11     1216.77     1171.62     17.17 o 
  -2  -4  11     2319.11     2276.48     28.89 o 
  -1  -4  11     3441.58     3187.14     40.35 o 
   0  -4  11       21.02       22.91      4.21 o 
   1  -4  11     1092.85      947.48     16.39 o 
   2  -4  11      448.82      347.03     10.32 o 
   3  -4  11      895.68      788.21     18.06 o 
   4  -4  11       13.69       23.79      6.30 o 
   5  -4  11        2.13        5.92      6.74 o 
   6  -4  11      331.62      363.04     14.50 o 
   7  -4  11      141.04      132.13     11.53 o 
  -9  -3  11      205.14      208.04     14.98 o 
  -8  -3  11       75.62       75.60      9.61 o 
  -7  -3  11       52.23       46.56      7.59 o 
  -6  -3  11     2740.26     2754.63     40.51 o 
  -5  -3  11     2794.44     2910.70     39.34 o 
  -4  -3  11      800.76      912.81     15.07 o 
  -3  -3  11      398.12      385.35      8.97 o 
  -2  -3  11     3544.89     3776.92     44.62 o 
  -1  -3  11     1539.75     1682.07     22.53 o 
   0  -3  11       16.98       27.07      3.97 o 
   1  -3  11      126.20      141.03      6.28 o 
   2  -3  11      175.46      204.26      7.99 o 
   3  -3  11     1856.60     2169.32     33.15 o 
   4  -3  11      936.10      935.33     19.02 o 
   5  -3  11        0.44       -1.38      6.19 o 
   6  -3  11       14.13       15.18      7.26 o 
   7  -3  11      104.83      128.50     10.97 o 
  -9  -2  11      500.47      513.57     20.21 o 
  -8  -2  11      646.69      685.87     20.55 o 
  -7  -2  11        1.06       -6.67      6.67 o 
  -6  -2  11       73.28       58.28      6.99 o 
  -5  -2  11     2106.73     2280.63     33.97 o 
  -4  -2  11     1149.80     1021.64     17.89 o 
  -3  -2  11        2.16       20.00      3.86 o 
  -2  -2  11     2137.93     2070.86     26.99 o 
  -1  -2  11       29.58       18.81      3.58 o 
   0  -2  11     1833.07     1639.08     23.30 o 
   1  -2  11     2324.60     2379.93     33.81 o 
   2  -2  11       38.16       29.37      4.32 o 
   3  -2  11      282.43      232.53     10.29 o 
   4  -2  11       44.70       14.25      5.28 o 
   5  -2  11      300.11      315.15     11.44 o 
   6  -2  11        0.98        8.58      6.69 o 
   7  -2  11       70.20       76.44      9.66 o 
   8  -2  11      115.39      130.90     11.63 o 
  -9  -1  11       93.21       91.07     11.39 o 
  -8  -1  11      131.01      116.79     10.27 o 
  -7  -1  11      852.94      987.03     21.89 o 
  -6  -1  11       41.74       45.97      6.79 o 
  -5  -1  11      389.83      386.19     11.82 o 
  -4  -1  11     1053.30      994.10     15.49 o 
  -3  -1  11     2817.96     2741.07     33.75 o 
  -2  -1  11      101.04      144.80      5.45 o 
  -1  -1  11     1112.30     1016.48     16.56 o 
   0  -1  11     2463.57     2234.24     29.81 o 
   1  -1  11      473.98      484.54     10.96 o 
   2  -1  11      438.11      461.21     10.07 o 
   3  -1  11      255.46      343.65      9.45 o 
   4  -1  11      398.24      467.63     12.09 o 
   5  -1  11     1806.93     1966.04     32.43 o 
   6  -1  11       68.25       86.18      7.95 o 
   7  -1  11      128.77      127.95      9.61 o 
   8  -1  11       11.29       -0.73      8.56 o 
  -8   0  11      308.36      297.08     14.20 o 
  -7   0  11      862.35      920.35     21.07 o 
  -6   0  11       13.94       10.88      6.18 o 
  -5   0  11      598.26      606.50     13.74 o 
  -4   0  11       38.81       39.53      4.65 o 
  -3   0  11      232.29      268.95      7.77 o 
  -2   0  11     1669.05     1452.50     20.15 o 
  -1   0  11      130.13      133.96      5.45 o 
   0   0  11      885.74      813.37     13.51 o 
   1   0  11       49.72       65.60      4.43 o 
   2   0  11     3470.24     3276.90     42.81 o 
   3   0  11     1227.20     1193.29     18.11 o 
   4   0  11       13.78       21.25      4.40 o 
   5   0  11       17.99        3.28      4.96 o 
   6   0  11      417.67      433.44     13.07 o 
   7   0  11       38.36       35.55      8.94 o 
   8   0  11       31.76       39.51      9.04 o 
  -8   1  11       11.11       17.44      8.99 o 
  -7   1  11       99.69       92.23      9.36 o 
  -6   1  11       13.22       -1.24      6.48 o 
  -5   1  11        1.98        2.97      5.25 o 
  -4   1  11     2232.37     2180.11     29.10 o 
  -3   1  11     3823.80     3489.97     41.83 o 
  -2   1  11      186.73      252.72      7.21 o 
  -1   1  11     1548.40     1594.62     22.68 o 
   0   1  11     1346.64     1329.97     20.92 o 
   1   1  11       66.67       64.59      4.85 o 
   2   1  11       39.30       79.11      6.48 o 
   3   1  11       28.45       25.97      3.09 o 
   4   1  11     1152.93     1242.74     17.75 o 
   5   1  11        1.78       10.93      4.44 o 
   6   1  11      383.56      425.66     12.26 o 
   7   1  11      514.45      593.01     15.88 o 
   8   1  11      320.68      357.25     14.64 o 
   9   1  11      228.03      308.12     16.78 o 
  -8   2  11       23.80       23.66      9.70 o 
  -7   2  11       54.78       86.23      9.57 o 
  -6   2  11     1167.31     1167.59     22.80 o 
  -5   2  11     1094.10     1073.69     20.74 o 
  -4   2  11      428.32      512.06     11.92 o 
  -3   2  11     2275.42     2307.96     29.55 o 
  -2   2  11       41.74       97.88      4.88 o 
  -1   2  11     1089.07      836.26     13.61 o 
   0   2  11      758.93      795.04     20.31 o 
   1   2  11     1022.10      960.37     15.46 o 
   2   2  11      770.78      604.74     11.57 o 
   3   2  11      690.41      524.99      9.98 o 
   4   2  11     2179.91     2185.75     26.74 o 
   5   2  11      387.07      346.76      8.70 o 
   6   2  11      242.39      231.94      8.05 o 
   7   2  11        1.97       14.45      6.16 o 
   8   2  11       76.24       89.47      9.64 o 
   9   2  11      100.80      133.08     12.91 o 
  -7   3  11      358.31      373.93     15.01 o 
  -6   3  11       76.65       82.36      8.65 o 
  -5   3  11       43.82       39.74      6.51 o 
  -4   3  11      228.70      191.92      8.14 o 
  -3   3  11     1855.80     1619.65     22.33 o 
  -2   3  11       23.34       72.10      4.67 o 
  -1   3  11       18.11       25.87      3.95 o 
   0   3  11     1590.01     1565.28     22.58 o 
   1   3  11     1314.49     1305.22     19.97 o 
   2   3  11      650.46      737.70     13.06 o 
   3   3  11      306.90      210.10      7.07 o 
   4   3  11       19.44       26.07      4.01 o 
   5   3  11        2.64        7.58      3.97 o 
   6   3  11      369.39      321.51      9.42 o 
   7   3  11       22.23       31.44      5.72 o 
   8   3  11        2.75       -4.34      6.88 o 
   9   3  11       21.32        8.46     10.27 o 
  -7   4  11      200.66      191.30     12.19 o 
  -6   4  11      120.69      121.12      9.58 o 
  -5   4  11        5.64        5.24      6.34 o 
  -4   4  11      965.65      896.99     17.70 o 
  -3   4  11        2.25       -0.07      4.31 o 
  -2   4  11     2588.23     2740.82     36.64 o 
  -1   4  11      816.77      915.52     15.29 o 
   0   4  11       12.76       24.77      4.05 o 
   1   4  11     1393.52     1309.73     20.59 o 
   2   4  11        6.28        6.03      3.81 o 
   3   4  11      208.25      252.84      7.95 o 
   4   4  11        0.08       12.04      4.10 o 
   5   4  11       43.66       39.87      5.02 o 
   6   4  11       75.47       67.33      6.03 o 
   7   4  11       42.68       42.44      6.28 o 
   8   4  11       59.24       60.78      7.41 o 
   9   4  11       20.58        0.75      9.53 o 
  -7   5  11      441.03      498.56     22.39 o 
  -6   5  11      415.40      425.87     17.03 o 
  -5   5  11      779.33      876.87     21.24 o 
  -4   5  11        0.97        0.72      6.08 o 
  -3   5  11      431.65      443.92     11.21 o 
  -2   5  11      740.64      672.18     14.31 o 
  -1   5  11     1270.64     1123.80     18.36 o 
   0   5  11      191.58      220.13      8.54 o 
   1   5  11      431.86      451.16     11.15 o 
   2   5  11      676.58      637.64     13.12 o 
   3   5  11     2050.99     2193.40     32.66 o 
   4   5  11      431.70      443.90     11.13 o 
   5   5  11      137.79      153.49      7.49 o 
   6   5  11        6.09       29.96      5.76 o 
   7   5  11      129.51      116.29      8.45 o 
   8   5  11       82.19       84.06      9.38 o 
   9   5  11      103.80       94.73     10.11 o 
  -6   6  11      197.93      205.47     14.26 o 
  -5   6  11      109.53      116.49     10.27 o 
  -4   6  11      184.36      150.93     10.19 o 
  -3   6  11       58.60       72.59      7.25 o 
  -2   6  11      265.43      298.26      9.86 o 
  -1   6  11       38.64       29.94      5.30 o 
   0   6  11     2329.59     2254.25     33.52 o 
   1   6  11        7.09       39.92      5.33 o 
   2   6  11      171.57      248.94      9.26 o 
   3   6  11       16.54        9.49      4.74 o 
   4   6  11      383.06      329.52     10.51 o 
   5   6  11       64.05       94.38      7.09 o 
   6   6  11      166.85      145.57      8.18 o 
   7   6  11       75.07       38.96      7.08 o 
   8   6  11      416.81      471.93     15.84 o 
   9   6  11      204.98      222.88     13.24 o 
  -5   7  11      295.81      319.84     15.80 o 
  -4   7  11      496.36      543.67     18.39 o 
  -3   7  11      303.00      320.37     15.27 o 
  -2   7  11       16.73       21.45      5.61 o 
  -1   7  11      100.70       91.35      7.17 o 
   0   7  11     1858.01     1816.55     29.52 o 
   1   7  11       26.15       43.14      6.17 o 
   2   7  11      300.74      319.86     11.20 o 
   3   7  11       31.02       26.94      5.61 o 
   4   7  11      627.82      689.25     16.61 o 
   5   7  11      781.86      778.80     17.04 o 
   6   7  11       40.66       62.10      7.18 o 
   7   7  11        1.62       22.54      6.98 o 
   8   7  11       92.74      123.78     10.75 o 
  -5   8  11        6.88       38.98     10.60 o 
  -4   8  11       80.08       71.08     10.31 o 
  -3   8  11      681.17      682.90     19.56 o 
  -2   8  11       15.32       17.55      6.90 o 
  -1   8  11        4.13       36.95      6.45 o 
   0   8  11      346.75      346.18     12.22 o 
   1   8  11     1078.61     1003.05     19.97 o 
   2   8  11      717.55      625.12     16.33 o 
   3   8  11      197.89      224.18     10.92 o 
   4   8  11       12.68       58.71      7.25 o 
   5   8  11      434.21      445.20     14.10 o 
   6   8  11      160.23      123.29      8.88 o 
   7   8  11      441.61      413.64     16.76 o 
   8   8  11        4.14       15.51      8.84 o 
  -4   9  11       75.79       62.00     11.85 o 
  -3   9  11      236.91      279.24     15.67 o 
  -2   9  11      367.31      361.07     15.06 o 
  -1   9  11      726.93      737.36     23.57 o 
   0   9  11       27.18       56.08      7.53 o 
   1   9  11      105.91       90.67      8.20 o 
   2   9  11      711.58      839.50     19.28 o 
   3   9  11       19.92       14.83      6.52 o 
   4   9  11      568.17      540.16     16.85 o 
   5   9  11        8.26       29.76      6.76 o 
   6   9  11      688.79      692.12     18.77 o 
   7   9  11      288.23      301.73     14.61 o 
   8   9  11      227.58      192.45     12.53 o 
  -3  10  11        0.09        9.34      9.85 o 
  -2  10  11       45.95       63.84     11.16 o 
  -1  10  11      230.02      278.25     14.27 o 
   0  10  11      695.34      719.57     19.19 o 
   1  10  11        9.02       11.78      6.74 o 
   2  10  11        0.52       17.75      6.81 o 
   3  10  11      205.12      170.13     11.03 o 
   4  10  11      781.04      761.69     20.44 o 
   5  10  11      104.30       76.37      9.09 o 
   6  10  11       24.56       70.96      8.72 o 
   7  10  11      157.50      156.37     11.52 o 
  -2  11  11        0.50       -4.43     10.05 o 
  -1  11  11       45.03       43.26      9.75 o 
   0  11  11       63.73       47.28      8.24 o 
   1  11  11      446.26      453.80     19.17 o 
   2  11  11       22.31        9.71      7.92 o 
   3  11  11       12.63       13.78      7.58 o 
   4  11  11      141.04      142.30     11.06 o 
   5  11  11      290.29      304.59     14.62 o 
   6  11  11      352.87      343.31     14.45 o 
   0  12  11       35.05       62.58     10.51 o 
   1  12  11      251.21      286.89     14.05 o 
   2  12  11      206.56      211.97     12.49 o 
   3  12  11      131.90      116.03     10.92 o 
   4  12  11       50.05       70.78      9.81 o 
   5  12  11      116.68      109.65     11.54 o 
  -5 -11  12      113.44       89.27     12.51 o 
  -4 -11  12      537.84      583.39     22.62 o 
  -3 -11  12      255.94      235.17     14.74 o 
  -2 -11  12      537.34      525.85     21.19 o 
  -1 -11  12       31.76       34.40     10.46 o 
   0 -11  12      113.29      102.07     11.73 o 
  -6 -10  12      325.51      345.97     16.36 o 
  -5 -10  12      119.25      125.89     11.74 o 
  -4 -10  12        8.62        9.99      8.90 o 
  -3 -10  12      209.53      236.71     13.59 o 
  -2 -10  12      683.13      719.58     22.05 o 
  -1 -10  12      187.36      184.01     11.96 o 
   0 -10  12       88.12      104.71      9.77 o 
   1 -10  12      102.79      114.02     10.26 o 
   2 -10  12      150.85      122.87     11.19 o 
  -7  -9  12      178.36      180.03     12.76 o 
  -6  -9  12      390.09      375.91     17.29 o 
  -5  -9  12      437.53      497.81     17.64 o 
  -4  -9  12      482.52      565.09     18.53 o 
  -3  -9  12      129.90      177.25     11.25 o 
  -2  -9  12      345.01      328.14     13.69 o 
  -1  -9  12      205.82      202.84     10.40 o 
   0  -9  12      128.63      135.10      9.68 o 
   1  -9  12       25.79       35.87      8.13 o 
   2  -9  12       37.12       29.68      8.67 o 
   3  -9  12      403.69      372.18     16.13 o 
  -7  -8  12       78.28       94.94     10.04 o 
  -6  -8  12      217.19      240.62     12.39 o 
  -5  -8  12      328.56      355.56     14.13 o 
  -4  -8  12      278.89      261.63     12.93 o 
  -3  -8  12      749.45      755.03     19.29 o 
  -2  -8  12        4.15        8.01      5.94 o 
  -1  -8  12      159.50      155.80      9.08 o 
   0  -8  12      862.11      951.82     24.47 o 
   1  -8  12      465.13      388.04     13.81 o 
   2  -8  12       48.22       30.15      8.00 o 
   3  -8  12       20.34       11.20      7.77 o 
   4  -8  12       41.74       22.86      9.04 o 
  -8  -7  12      429.64      474.93     17.88 o 
  -7  -7  12      324.43      290.47     13.33 o 
  -6  -7  12      471.47      482.45     15.85 o 
  -5  -7  12      138.65      120.81      8.80 o 
  -4  -7  12        9.55        7.77      5.85 o 
  -3  -7  12      416.24      437.65     12.91 o 
  -2  -7  12      500.51      538.18     14.45 o 
  -1  -7  12       47.34       49.03      6.62 o 
   0  -7  12      107.54       81.11      7.24 o 
   1  -7  12        1.08        5.82      6.01 o 
   2  -7  12       70.35       97.97      8.37 o 
   3  -7  12        9.28        9.04      7.40 o 
   4  -7  12      146.81      183.30     11.89 o 
   5  -7  12      169.64      181.66     12.36 o 
  -8  -6  12       62.39       44.88      9.20 o 
  -7  -6  12     1168.39     1175.07     24.52 o 
  -6  -6  12      880.83      947.67     20.32 o 
  -5  -6  12      154.90      180.95      9.46 o 
  -4  -6  12      186.22      205.86      9.17 o 
  -3  -6  12      221.82      267.13      8.97 o 
  -2  -6  12      220.39      270.90      9.80 o 
  -1  -6  12       13.78       14.28      5.15 o 
   0  -6  12      567.87      595.42     14.53 o 
   1  -6  12      412.88      513.71     14.52 o 
   2  -6  12      709.62      688.54     17.13 o 
   3  -6  12      779.09      719.57     17.79 o 
   4  -6  12      135.98      117.08      9.63 o 
   5  -6  12       12.32       12.78      8.15 o 
  -8  -5  12        2.73       -1.59      8.60 o 
  -7  -5  12        0.49        2.65      7.06 o 
  -6  -5  12     1210.88     1275.14     23.97 o 
  -5  -5  12      621.20      537.26     13.92 o 
  -4  -5  12        3.50        3.69      4.98 o 
  -3  -5  12     2023.52     2205.66     30.44 o 
  -2  -5  12     1572.14     1505.43     23.02 o 
  -1  -5  12     1053.99     1000.53     17.58 o 
   0  -5  12      727.58      774.38     16.09 o 
   1  -5  12      105.19      140.77      7.98 o 
   2  -5  12      233.11      171.62      8.69 o 
   3  -5  12      148.28       99.99      9.16 o 
   4  -5  12      421.16      451.59     16.15 o 
   5  -5  12       61.11       59.79      8.94 o 
   6  -5  12       92.93       78.78      9.70 o 
  -8  -4  12      383.70      440.57     20.49 o 
  -7  -4  12       27.48       17.95      7.60 o 
  -6  -4  12      841.04      845.40     19.57 o 
  -5  -4  12     2375.07     2416.63     35.11 o 
  -4  -4  12     2983.12     3076.35     40.07 o 
  -3  -4  12      156.20      172.00      6.98 o 
  -2  -4  12      377.06      363.81     10.06 o 
  -1  -4  12     1571.30     1609.87     24.71 o 
   0  -4  12     2204.69     2162.70     31.19 o 
   1  -4  12      280.20      288.80      9.93 o 
   2  -4  12       39.41       27.62      5.47 o 
   3  -4  12       42.45       50.09      6.82 o 
   4  -4  12     1197.87     1313.82     26.35 o 
   5  -4  12      118.88      110.13      9.19 o 
   6  -4  12       80.31       78.94      9.91 o 
   7  -4  12       14.73       30.29      9.69 o 
  -8  -3  12     1211.87     1259.73     28.79 o 
  -7  -3  12      844.92      844.08     20.54 o 
  -6  -3  12     1159.31     1237.37     27.75 o 
  -5  -3  12      823.90      851.89     17.32 o 
  -4  -3  12      918.15     1037.11     17.19 o 
  -3  -3  12     1037.38     1057.79     16.13 o 
  -2  -3  12        2.67       33.06      4.44 o 
  -1  -3  12     1584.02     1544.66     22.80 o 
   0  -3  12       26.57       60.85      5.08 o 
   1  -3  12     3725.10     3662.44     48.54 o 
   2  -3  12      955.72     1095.25     19.34 o 
   3  -3  12       20.68       24.74      5.65 o 
   4  -3  12       31.52       25.95      6.46 o 
   5  -3  12      302.72      285.51     12.73 o 
   6  -3  12       45.89       40.13      8.02 o 
   7  -3  12       10.95       20.91      9.06 o 
  -8  -2  12      370.66      408.67     16.42 o 
  -7  -2  12      453.90      510.79     15.93 o 
  -6  -2  12      353.71      316.00     12.20 o 
  -5  -2  12     1869.55     1747.42     27.23 o 
  -4  -2  12     2545.68     2549.94     33.34 o 
  -3  -2  12      139.37      147.16      6.42 o 
  -2  -2  12     1013.03     1054.23     16.46 o 
  -1  -2  12     1622.09     1554.45     22.05 o 
   0  -2  12        0.01       18.14      3.97 o 
   1  -2  12      748.71      689.66     13.61 o 
   2  -2  12       47.79       31.80      4.71 o 
   3  -2  12      280.88      195.61      8.34 o 
   4  -2  12       97.08       95.53      7.32 o 
   5  -2  12      146.70      167.37      9.42 o 
   6  -2  12      337.59      350.19     13.87 o 
   7  -2  12      142.73      144.61     11.57 o 
  -8  -1  12       60.49       55.71      9.40 o 
  -7  -1  12       83.31       51.30      8.41 o 
  -6  -1  12      753.75      740.49     17.85 o 
  -5  -1  12     1307.19     1380.58     23.56 o 
  -4  -1  12      678.74      841.60     16.85 o 
  -3  -1  12      920.86      968.65     15.05 o 
  -2  -1  12      760.15      743.20     12.65 o 
  -1  -1  12      456.22      460.88     10.34 o 
   0  -1  12      352.43      403.36     10.00 o 
   1  -1  12      108.26       97.91      5.64 o 
   2  -1  12        3.08        7.49      4.03 o 
   3  -1  12     1652.26     1900.45     28.98 o 
   4  -1  12      698.40      683.92     15.27 o 
   5  -1  12      136.53      134.89      8.44 o 
   6  -1  12       40.43       29.82      7.20 o 
   7  -1  12      184.10      196.60     11.48 o 
   8  -1  12      132.12      152.43     13.25 o 
  -8   0  12      482.34      576.91     19.33 o 
  -7   0  12        0.03       -5.25      7.40 o 
  -6   0  12        3.21       15.74      6.66 o 
  -5   0  12        7.07        9.14      5.46 o 
  -4   0  12     1654.49     1497.16     24.86 o 
  -3   0  12       86.31       74.37      5.16 o 
  -2   0  12      217.85      237.49      6.95 o 
  -1   0  12      901.98      856.86     14.07 o 
   0   0  12     1812.00     1784.02     25.15 o 
   1   0  12     2232.63     2279.75     30.87 o 
   2   0  12       33.04       14.95      4.50 o 
   3   0  12       55.13       86.57      5.93 o 
   4   0  12       13.46       12.50      5.00 o 
   5   0  12      774.29      768.25     17.00 o 
   6   0  12       15.45       15.46      6.61 o 
   7   0  12      291.64      303.02     14.56 o 
   8   0  12      144.56      118.66     11.25 o 
  -8   1  12       24.51       14.32      9.04 o 
  -7   1  12      195.56      240.83     12.31 o 
  -6   1  12      438.97      465.43     16.39 o 
  -5   1  12      439.40      404.91     12.26 o 
  -4   1  12      119.47      101.76      6.34 o 
  -3   1  12     1591.04     1689.88     23.05 o 
  -2   1  12      312.84      412.71     10.68 o 
  -1   1  12      230.24      260.49      7.94 o 
   0   1  12     1637.74     1439.39     21.93 o 
   1   1  12      803.58      849.61     15.54 o 
   2   1  12     1819.13     2005.22     28.88 o 
   3   1  12       55.06      144.67      6.35 o 
   4   1  12      392.42      378.36     11.67 o 
   5   1  12     1004.25     1026.60     21.26 o 
   6   1  12      316.25      369.37     12.47 o 
   7   1  12       60.07       77.20      8.81 o 
   8   1  12       26.74       40.27      9.51 o 
  -7   2  12      564.25      567.56     21.43 o 
  -6   2  12     1355.52     1430.45     26.31 o 
  -5   2  12       65.25       67.91      7.33 o 
  -4   2  12      990.09      948.99     16.49 o 
  -3   2  12      544.93      492.63     10.62 o 
  -2   2  12     2641.59     2315.95     31.83 o 
  -1   2  12      265.41      288.57      8.11 o 
   0   2  12      113.09      170.41      6.76 o 
   1   2  12     1999.57     1906.22     26.80 o 
   2   2  12     8988.89     8911.26    106.79 o 
   3   2  12        1.40       69.42      6.09 o 
   4   2  12      155.37      125.56      6.70 o 
   5   2  12       66.02       86.82      6.45 o 
   6   2  12      544.38      596.57     15.56 o 
   7   2  12      547.53      561.01     16.79 o 
   8   2  12      237.72      254.86     13.62 o 
  -7   3  12      272.77      254.58     13.60 o 
  -6   3  12      257.41      240.69     12.45 o 
  -5   3  12      395.85      350.34     12.66 o 
  -4   3  12       18.46       24.67      5.65 o 
  -3   3  12     1468.55     1361.18     21.54 o 
  -2   3  12      278.70      300.38      9.19 o 
  -1   3  12     1902.56     1932.09     27.42 o 
   0   3  12      834.13      847.51     14.51 o 
   1   3  12      126.05      143.83      6.48 o 
   2   3  12     1382.10     1431.97     22.79 o 
   3   3  12      359.94      277.87      9.90 o 
   4   3  12       60.66       48.33      5.80 o 
   5   3  12      528.94      513.56     12.22 o 
   6   3  12       35.12       23.05      5.79 o 
   7   3  12      432.24      501.92     16.17 o 
   8   3  12      252.43      293.20     13.88 o 
  -7   4  12       62.63       75.78     11.56 o 
  -6   4  12      606.04      621.90     19.33 o 
  -5   4  12      554.68      560.07     20.23 o 
  -4   4  12       47.81       77.76      7.83 o 
  -3   4  12      280.34      237.34      8.91 o 
  -2   4  12        7.59       -0.51      4.47 o 
  -1   4  12     3757.58     3516.15     47.16 o 
   0   4  12      139.54      136.26      6.74 o 
   1   4  12      666.59      532.90     12.33 o 
   2   4  12       63.39       52.89      5.47 o 
   3   4  12       33.70       57.73      5.86 o 
   4   4  12       24.35       27.64      5.36 o 
   5   4  12       26.89       47.64      5.67 o 
   6   4  12        0.61       -2.10      5.29 o 
   7   4  12        5.06       18.45      6.76 o 
   8   4  12      254.94      253.68     13.77 o 
  -6   5  12        8.67       20.93     10.09 o 
  -5   5  12       51.23       50.92      9.41 o 
  -4   5  12     1120.33     1109.63     23.77 o 
  -3   5  12      118.26      104.34      7.48 o 
  -2   5  12      364.09      362.00     11.10 o 
  -1   5  12      642.76      616.59     13.75 o 
   0   5  12      145.04      134.92      7.01 o 
   1   5  12      161.49      166.62      7.67 o 
   2   5  12      154.45      202.22      8.37 o 
   3   5  12       47.71       33.74      5.59 o 
   4   5  12      324.36      310.41     11.12 o 
   5   5  12       28.02       35.35      5.92 o 
   6   5  12      110.68       78.86      7.15 o 
   7   5  12        0.76       14.47      6.87 o 
   8   5  12       90.15       95.92      9.74 o 
  -6   6  12      344.15      372.59     18.23 o 
  -5   6  12        6.49       12.98      8.81 o 
  -4   6  12      296.88      269.01     13.40 o 
  -3   6  12      342.02      327.53     13.45 o 
  -2   6  12      223.10      201.61      9.58 o 
  -1   6  12      175.96      201.70      9.06 o 
   0   6  12       53.62       49.67      5.94 o 
   1   6  12      795.55      813.50     16.44 o 
   2   6  12       60.22       42.88      5.72 o 
   3   6  12      130.54      110.93      7.32 o 
   4   6  12       62.94       61.61      6.90 o 
   5   6  12      753.88      722.96     16.50 o 
   6   6  12      145.20      144.24      8.84 o 
   7   6  12      293.52      345.15     12.87 o 
   8   6  12      125.35      146.18     10.86 o 
  -5   7  12      699.63      727.97     25.96 o 
  -4   7  12       14.63       39.27      9.18 o 
  -3   7  12      142.29      141.73      9.99 o 
  -2   7  12      420.49      451.44     13.72 o 
  -1   7  12      329.24      300.11     11.04 o 
   0   7  12       17.74        5.73      5.44 o 
   1   7  12        8.96       23.86      5.80 o 
   2   7  12      337.59      248.25     10.32 o 
   3   7  12     1825.60     1848.67     30.58 o 
   4   7  12      307.72      374.06     12.97 o 
   5   7  12      138.93      161.40      9.28 o 
   6   7  12      153.12      140.93      9.51 o 
   7   7  12      307.25      280.24     12.86 o 
   8   7  12      326.53      327.16     15.17 o 
  -4   8  12      294.47      247.48     16.33 o 
  -3   8  12       52.15       59.57      9.80 o 
  -2   8  12      660.49      712.41     21.99 o 
  -1   8  12      507.50      436.05     14.12 o 
   0   8  12     1048.15      864.88     18.86 o 
   1   8  12       14.56       20.92      6.27 o 
   2   8  12        0.14        8.15      5.84 o 
   3   8  12      560.56      564.16     16.10 o 
   4   8  12      554.58      574.02     18.36 o 
   5   8  12      360.48      329.32     13.37 o 
   6   8  12       71.76       91.02      8.98 o 
   7   8  12      198.48      186.74     11.52 o 
   8   8  12      377.60      396.83     16.00 o 
  -3   9  12      103.08       80.56     11.15 o 
  -2   9  12       55.87       50.87      9.36 o 
  -1   9  12      429.74      523.09     16.07 o 
   0   9  12      766.13      723.49     19.40 o 
   1   9  12      383.62      404.73     14.27 o 
   2   9  12      269.53      292.39     12.15 o 
   3   9  12      101.85      113.78      8.89 o 
   4   9  12      227.11      234.58     12.12 o 
   5   9  12     1216.86     1272.29     26.57 o 
   6   9  12      127.15      126.77     10.08 o 
   7   9  12        0.09        4.96      7.93 o 
  -2  10  12      132.15      134.13     13.70 o 
  -1  10  12       18.46       10.68      7.93 o 
   0  10  12      796.08      961.34     25.91 o 
   1  10  12      718.83      722.62     19.72 o 
   2  10  12      457.23      380.82     15.91 o 
   3  10  12      261.92      256.28     12.52 o 
   4  10  12       50.55       84.47      9.38 o 
   5  10  12       27.41       44.25      8.61 o 
   6  10  12      456.96      392.66     15.82 o 
   7  10  12       66.83       72.33      9.97 o 
  -1  11  12       68.50       87.82     10.81 o 
   0  11  12        0.18       -1.32      7.53 o 
   1  11  12        1.15        3.10      7.66 o 
   2  11  12      407.15      483.15     17.25 o 
   3  11  12        0.46        3.54      7.48 o 
   4  11  12      164.53      155.41     11.85 o 
   5  11  12       55.40       69.18      9.63 o 
   6  11  12      452.14      502.41     20.07 o 
   1  12  12       34.78       15.76      8.69 o 
   2  12  12        0.30       20.12      8.56 o 
   3  12  12      432.56      480.27     18.52 o 
   4  12  12      161.45      171.36     12.70 o 
  -4 -11  13      328.52      334.41     18.02 o 
  -3 -11  13       83.64       84.70     12.38 o 
  -2 -11  13      215.22      186.88     14.48 o 
  -1 -11  13      593.34      594.27     21.51 o 
  -5 -10  13      186.29      202.50     14.99 o 
  -4 -10  13      757.38      866.99     25.76 o 
  -3 -10  13      337.61      347.98     16.32 o 
  -2 -10  13       21.96       34.02      9.56 o 
  -1 -10  13      507.70      555.56     20.03 o 
   0 -10  13      360.45      403.46     15.71 o 
   1 -10  13      251.86      298.09     14.35 o 
  -6  -9  13      198.07      185.76     13.59 o 
  -5  -9  13        5.20       21.50      9.01 o 
  -4  -9  13      463.13      531.10     19.31 o 
  -3  -9  13      554.13      544.20     22.61 o 
  -2  -9  13      308.58      299.94     13.43 o 
  -1  -9  13       50.70       46.36      7.71 o 
   0  -9  13      168.16      194.80     11.11 o 
   1  -9  13      598.71      560.62     23.78 o 
   2  -9  13      567.27      520.41     17.81 o 
  -7  -8  13      437.56      477.75     19.17 o 
  -6  -8  13      471.47      447.07     18.20 o 
  -5  -8  13       20.81       32.86      8.77 o 
  -4  -8  13      228.85      236.52     12.32 o 
  -3  -8  13     1042.94     1126.36     23.94 o 
  -2  -8  13     1056.11     1132.90     22.41 o 
  -1  -8  13      387.67      443.02     14.21 o 
   0  -8  13      360.63      345.95     13.43 o 
   1  -8  13       52.07       45.20      8.00 o 
   2  -8  13      112.54      128.46     10.17 o 
   3  -8  13       43.20       34.60      8.63 o 
  -7  -7  13      283.70      277.51     13.73 o 
  -6  -7  13      799.22      765.65     26.31 o 
  -5  -7  13      710.55      825.51     20.87 o 
  -4  -7  13       42.47       38.08      7.40 o 
  -3  -7  13       28.16       39.80      7.03 o 
  -2  -7  13       70.30       88.72      7.50 o 
  -1  -7  13      310.74      258.18     11.23 o 
   0  -7  13      200.95      207.56     10.39 o 
   1  -7  13       66.42       73.73      7.91 o 
   2  -7  13       14.02        7.98      6.92 o 
   3  -7  13      378.93      353.07     14.30 o 
   4  -7  13       19.19       10.61      8.60 o 
  -8  -6  13      676.79      800.17     27.55 o 
  -7  -6  13      371.20      448.96     16.17 o 
  -6  -6  13       49.18       58.87      8.83 o 
  -5  -6  13        5.79       -3.80      6.60 o 
  -4  -6  13      221.28      241.97     10.89 o 
  -3  -6  13       47.94       73.22      7.01 o 
  -2  -6  13      189.80      237.57      9.47 o 
  -1  -6  13        9.91        4.21      5.29 o 
   0  -6  13      710.90      823.67     18.85 o 
   1  -6  13      183.61      184.40      9.27 o 
   2  -6  13      210.28      216.00     10.43 o 
   3  -6  13       25.89       26.91      7.33 o 
   4  -6  13      271.46      266.03     12.86 o 
   5  -6  13       82.47       74.17     10.42 o 
  -8  -5  13       96.95       93.63     10.66 o 
  -7  -5  13       17.91       21.19      8.10 o 
  -6  -5  13      298.53      286.21     12.65 o 
  -5  -5  13      861.80      871.06     19.47 o 
  -4  -5  13      331.26      340.48     11.93 o 
  -3  -5  13      190.82      195.01      9.90 o 
  -2  -5  13       22.99       17.29      5.20 o 
  -1  -5  13        5.19        2.90      4.78 o 
   0  -5  13       11.01        4.62      5.17 o 
   1  -5  13      112.84       77.18      7.85 o 
   2  -5  13      387.44      338.92     11.73 o 
   3  -5  13       56.88       41.09      7.21 o 
   4  -5  13      270.12      288.62     13.42 o 
   5  -5  13      315.89      319.32     14.51 o 
   6  -5  13      148.37      111.02     11.48 o 
  -8  -4  13      429.48      407.47     16.51 o 
  -7  -4  13      156.80      153.40     10.95 o 
  -6  -4  13      592.56      637.94     16.95 o 
  -5  -4  13        6.35       15.68      5.73 o 
  -4  -4  13        7.49       17.03      5.33 o 
  -3  -4  13     1801.95     1851.01     27.31 o 
  -2  -4  13      326.87      449.54     11.55 o 
  -1  -4  13      440.26      455.65     11.90 o 
   0  -4  13       13.87       14.61      5.15 o 
   1  -4  13       57.99       22.96      5.78 o 
   2  -4  13      803.11      885.17     18.72 o 
   3  -4  13      795.69      767.09     21.00 o 
   4  -4  13       27.81       33.27      7.59 o 
   5  -4  13       70.76       61.39      9.05 o 
   6  -4  13       83.82      100.31     10.94 o 
  -8  -3  13        6.28        5.79      8.72 o 
  -7  -3  13      615.62      669.61     19.17 o 
  -6  -3  13      210.73      233.45     11.04 o 
  -5  -3  13     1198.87     1116.63     22.52 o 
  -4  -3  13       69.83       60.63      6.17 o 
  -3  -3  13      735.39      808.67     14.65 o 
  -2  -3  13      677.45      570.77     13.13 o 
  -1  -3  13      910.91      881.68     16.13 o 
   0  -3  13     1844.56     1880.84     29.69 o 
   1  -3  13       20.68       34.61      5.76 o 
   2  -3  13       20.35       24.05      5.66 o 
   3  -3  13      132.36       89.71      7.71 o 
   4  -3  13      337.20      305.67     13.71 o 
   5  -3  13        8.32        6.26      7.41 o 
   6  -3  13       95.71       69.44      9.50 o 
   7  -3  13      110.83      113.84     11.95 o 
  -8  -2  13      321.39      350.71     15.54 o 
  -7  -2  13        9.98        7.66      7.80 o 
  -6  -2  13      172.96      167.28      9.81 o 
  -5  -2  13      118.63       79.89      7.11 o 
  -4  -2  13     1761.26     1791.44     26.78 o 
  -3  -2  13      240.49      220.03      8.42 o 
  -2  -2  13      244.80      264.87      8.77 o 
  -1  -2  13     1848.62     1913.43     28.22 o 
   0  -2  13      324.52      389.95     10.66 o 
   1  -2  13        7.82        6.47      4.86 o 
   2  -2  13      129.68      148.16      7.97 o 
   3  -2  13       85.37      101.64      7.42 o 
   4  -2  13      627.32      707.84     16.99 o 
   5  -2  13      132.77      117.15      9.09 o 
   6  -2  13        9.42       12.26      8.02 o 
   7  -2  13        5.39        8.31      8.80 o 
  -8  -1  13      464.69      488.28     18.27 o 
  -7  -1  13      628.90      621.27     19.14 o 
  -6  -1  13      330.86      275.98     11.52 o 
  -5  -1  13        3.43       -1.33      5.38 o 
  -4  -1  13      236.35      238.30      9.90 o 
  -3  -1  13      662.51      677.26     13.65 o 
  -2  -1  13       10.62       11.04      4.33 o 
  -1  -1  13      259.52      318.14     12.13 o 
   0  -1  13       67.38       99.33      5.78 o 
   1  -1  13     2737.66     2498.11     36.06 o 
   2  -1  13       34.40       42.12      5.51 o 
   3  -1  13       58.15       34.15      6.06 o 
   4  -1  13      190.15      193.97     10.50 o 
   5  -1  13      149.08      131.86      8.69 o 
   6  -1  13       98.76       82.64      8.84 o 
   7  -1  13       45.78       63.93      9.62 o 
  -8   0  13      367.14      432.17     21.48 o 
  -7   0  13      120.87       98.68     11.74 o 
  -6   0  13       18.15       22.01      7.16 o 
  -5   0  13        8.83       30.15      6.59 o 
  -4   0  13      351.17      339.60     10.44 o 
  -3   0  13      436.32      432.86     11.35 o 
  -2   0  13     1627.21     1635.42     24.95 o 
  -1   0  13      935.50      888.51     15.92 o 
   0   0  13        1.60       11.90      4.70 o 
   1   0  13      553.90      562.95     12.89 o 
   2   0  13        1.59       16.84      4.99 o 
   3   0  13      148.27      138.76      8.93 o 
   4   0  13       31.00       32.06      6.01 o 
   5   0  13      485.78      496.17     15.32 o 
   6   0  13      646.16      678.36     18.31 o 
   7   0  13       79.95       88.35     10.14 o 
   8   0  13       50.36       48.12     10.78 o 
  -7   1  13      170.75      176.71     12.92 o 
  -6   1  13      378.25      379.07     14.96 o 
  -5   1  13      147.99      134.05      8.97 o 
  -4   1  13       52.96       45.50      6.23 o 
  -3   1  13       85.21      158.13      7.50 o 
  -2   1  13     2056.56     1905.55     27.43 o 
  -1   1  13      332.75      306.82     10.13 o 
   0   1  13      387.35      378.50     10.22 o 
   1   1  13      173.16      165.58      7.09 o 
   2   1  13      148.34      109.47      6.66 o 
   3   1  13      301.17      366.58     14.44 o 
   4   1  13      154.72      144.68      9.00 o 
   5   1  13      176.89      233.01     11.51 o 
   6   1  13       69.67       56.80      8.27 o 
   7   1  13      265.41      280.11     13.66 o 
   8   1  13      336.91      399.64     16.90 o 
  -7   2  13       22.75       31.71      9.73 o 
  -6   2  13       79.74       84.12      9.60 o 
  -5   2  13      539.08      569.97     16.80 o 
  -4   2  13      335.78      286.75     10.43 o 
  -3   2  13        0.36       -4.56      4.56 o 
  -2   2  13      914.66      933.11     16.89 o 
  -1   2  13      884.31      852.39     16.14 o 
   0   2  13      799.45      795.14     17.72 o 
   1   2  13      597.67      649.40     13.90 o 
   2   2  13       94.15       63.61      6.27 o 
   3   2  13     1954.39     1920.07     29.63 o 
   4   2  13       54.52       69.15      6.94 o 
   5   2  13      661.59      727.95     17.43 o 
   6   2  13       47.23       78.52      8.36 o 
   7   2  13      200.07      231.88     12.66 o 
   8   2  13      318.00      348.07     17.15 o 
  -7   3  13      390.95      429.65     18.37 o 
  -6   3  13        0.88       -8.12      8.12 o 
  -5   3  13      875.33      787.77     20.35 o 
  -4   3  13      917.94      900.41     19.01 o 
  -3   3  13      313.30      293.81     10.08 o 
  -2   3  13      113.88      141.41      7.40 o 
  -1   3  13      273.02      340.20     10.35 o 
   0   3  13     2287.16     1892.30     28.80 o 
   1   3  13       82.37       71.34      5.86 o 
   2   3  13      120.87      100.73      6.73 o 
   3   3  13       23.60      123.78      7.50 o 
   4   3  13     1152.35     1029.07     19.82 o 
   5   3  13      879.17      873.97     17.79 o 
   6   3  13      970.45     1031.03     23.70 o 
   7   3  13      266.11      252.54     13.06 o 
   8   3  13        2.98       -0.90      9.03 o 
  -6   4  13      461.92      512.43     20.31 o 
  -5   4  13      245.29      282.10     17.17 o 
  -4   4  13        8.12        4.46      6.75 o 
  -3   4  13     1105.61     1060.43     19.54 o 
  -2   4  13     1614.73     1427.11     23.42 o 
  -1   4  13        0.06        6.80      4.94 o 
   0   4  13        3.21       30.17      5.25 o 
   1   4  13       38.18       26.56      5.33 o 
   2   4  13      792.65      833.98     17.52 o 
   3   4  13     1311.36     1209.69     22.01 o 
   4   4  13       37.55       33.96      6.25 o 
   5   4  13       61.38       58.73      6.50 o 
   6   4  13      506.67      552.15     15.67 o 
   7   4  13      510.51      508.55     17.77 o 
   8   4  13        1.20       17.93      9.82 o 
  -6   5  13      281.91      265.79     16.34 o 
  -5   5  13      168.67      114.66     11.08 o 
  -4   5  13        0.35        7.33      7.38 o 
  -3   5  13     1107.45     1170.72     23.05 o 
  -2   5  13       39.02       38.67      6.05 o 
  -1   5  13     1084.81      995.82     20.79 o 
   0   5  13      677.02      675.70     15.84 o 
   1   5  13      143.08      106.52      7.39 o 
   2   5  13        0.90        7.91      4.98 o 
   3   5  13      320.57      284.44     10.66 o 
   4   5  13      376.62      342.68     12.30 o 
   5   5  13        0.13       20.34      6.30 o 
   6   5  13      218.49      209.39     10.29 o 
   7   5  13      630.92      684.02     18.78 o 
   8   5  13      143.13      137.38     13.17 o 
  -5   6  13      258.63      250.94     15.35 o 
  -4   6  13       66.67       85.69     10.43 o 
  -3   6  13       61.17       54.58      8.14 o 
  -2   6  13        7.73       10.99      5.84 o 
  -1   6  13      282.34      288.71     10.92 o 
   0   6  13        0.73       10.69      5.62 o 
   1   6  13       63.42       72.54      7.08 o 
   2   6  13        0.54        0.97      5.39 o 
   3   6  13        6.72       -0.57      5.70 o 
   4   6  13     2221.94     2347.03     39.59 o 
   5   6  13      290.32      313.04     12.53 o 
   6   6  13       45.84       66.17      8.03 o 
   7   6  13       35.40       41.17      8.32 o 
   8   6  13      277.07      277.47     14.55 o 
  -5   7  13        9.56       18.33     10.95 o 
  -4   7  13      136.64      118.06     11.79 o 
  -3   7  13        2.57        4.65      7.30 o 
  -2   7  13       20.59       23.91      6.89 o 
  -1   7  13      266.88      252.65     11.40 o 
   0   7  13      253.49      205.48      9.98 o 
   1   7  13      429.58      381.96     13.68 o 
   2   7  13      651.04      642.74     17.63 o 
   3   7  13       45.88       77.53      8.01 o 
   4   7  13       24.30       27.16      7.24 o 
   5   7  13      974.16      904.69     21.61 o 
   6   7  13      754.11      654.62     18.95 o 
   7   7  13        6.28       22.84      8.04 o 
   8   7  13      128.59      140.78     11.61 o 
  -4   8  13      188.71      194.38     15.03 o 
  -3   8  13      456.64      451.91     23.88 o 
  -2   8  13      139.27      142.76     10.73 o 
  -1   8  13       82.25       62.26      7.87 o 
   0   8  13       68.83       57.23      7.46 o 
   1   8  13      957.40      969.99     21.82 o 
   2   8  13        9.03       -1.23      6.29 o 
   3   8  13      290.26      272.94     14.20 o 
   4   8  13        0.01       -1.22      6.52 o 
   5   8  13      878.11      980.00     24.25 o 
   6   8  13      591.24      597.81     17.75 o 
   7   8  13      410.17      405.42     16.23 o 
  -3   9  13       38.89       23.47     10.85 o 
  -2   9  13      211.97      221.77     14.48 o 
  -1   9  13      195.05      186.26     10.54 o 
   0   9  13      269.13      304.49     13.69 o 
   1   9  13       40.85       53.86      8.22 o 
   2   9  13      434.68      386.19     15.11 o 
   3   9  13      474.45      423.85     15.68 o 
   4   9  13       76.95       87.27      9.38 o 
   5   9  13        0.66       11.71      7.77 o 
   6   9  13      138.11      131.45     10.66 o 
   7   9  13      190.44      181.32     12.09 o 
  -2  10  13      190.97      272.14     17.02 o 
  -1  10  13      142.60      111.85     12.08 o 
   0  10  13     1042.43      995.91     22.71 o 
   1  10  13      163.56      136.16     10.08 o 
   2  10  13       72.77       99.35     10.31 o 
   3  10  13       40.92       44.23      8.69 o 
   4  10  13      228.56      203.86     15.33 o 
   5  10  13      128.84       75.23      9.97 o 
   6  10  13        1.05        9.87      9.03 o 
   0  11  13      218.64      213.05     12.77 o 
   1  11  13       87.56       73.13      9.73 o 
   2  11  13       17.37       18.72      8.46 o 
   3  11  13      205.95      281.57     14.56 o 
   4  11  13      131.72      133.62     12.22 o 
   5  11  13      511.74      557.15     21.93 o 
  -4 -10  14        0.94        7.24      9.83 o 
  -3 -10  14      316.41      340.15     17.10 o 
  -2 -10  14      565.22      653.66     22.07 o 
  -1 -10  14      123.80      113.36     11.71 o 
   0 -10  14       13.57       16.42      8.75 o 
  -5  -9  14      480.24      472.20     19.87 o 
  -4  -9  14      149.79      194.03     13.08 o 
  -3  -9  14       33.86       56.66     10.51 o 
  -2  -9  14       48.21       42.59      8.96 o 
  -1  -9  14      608.92      682.27     20.11 o 
   0  -9  14      123.06       86.61      9.46 o 
   1  -9  14       97.97       89.84     10.53 o 
   2  -9  14       62.87       43.80      9.66 o 
  -6  -8  14      195.07      197.77     14.98 o 
  -5  -8  14      914.42      983.71     25.78 o 
  -4  -8  14      305.53      306.77     15.02 o 
  -3  -8  14      209.86      284.90     13.19 o 
  -2  -8  14       55.95       68.77      8.90 o 
  -1  -8  14       84.10       65.38      8.09 o 
   0  -8  14      230.55      186.75     12.36 o 
   1  -8  14      284.82      297.99     13.57 o 
   2  -8  14       16.81       20.65      8.74 o 
   3  -8  14      119.91      119.43     12.26 o 
  -7  -7  14     1393.94     1544.90     33.95 o 
  -6  -7  14       28.64       26.05      9.27 o 
  -5  -7  14        0.62       -7.61      7.61 o 
  -4  -7  14      184.11      216.64     12.38 o 
  -3  -7  14      172.77      200.99     11.62 o 
  -2  -7  14     1019.57     1014.51     20.32 o 
  -1  -7  14       21.60       -6.76      6.76 o 
   0  -7  14        0.43       -6.14      6.62 o 
   1  -7  14      520.59      534.35     16.94 o 
   2  -7  14      409.45      362.92     14.34 o 
   3  -7  14       82.26       82.15     10.13 o 
   4  -7  14        0.64        6.76      8.97 o 
  -7  -6  14        0.88       -0.26      9.22 o 
  -6  -6  14      735.35      740.69     21.80 o 
  -5  -6  14      218.88      216.20     11.65 o 
  -4  -6  14      158.47      214.30     11.15 o 
  -3  -6  14        3.49        3.00      6.27 o 
  -2  -6  14      527.79      516.06     15.13 o 
  -1  -6  14      612.66      675.88     17.14 o 
   0  -6  14       91.63      105.91      8.49 o 
   1  -6  14        0.61        7.61      6.49 o 
   2  -6  14      197.73      176.81     11.04 o 
   3  -6  14      465.53      494.95     17.31 o 
   4  -6  14      154.63      134.10     11.30 o 
  -7  -5  14        0.20        4.40      8.73 o 
  -6  -5  14        3.21       11.45      7.74 o 
  -5  -5  14      591.28      671.22     19.77 o 
  -4  -5  14       34.38       32.13      6.87 o 
  -3  -5  14      454.83      472.24     16.56 o 
  -2  -5  14      726.12      781.10     19.77 o 
  -1  -5  14      603.19      639.90     16.17 o 
   0  -5  14      129.52      109.11      8.03 o 
   1  -5  14       85.51       80.34      9.28 o 
   2  -5  14      196.10      291.35     12.04 o 
   3  -5  14      761.81      808.29     20.25 o 
   4  -5  14      621.04      571.01     18.69 o 
   5  -5  14       66.10       61.75      9.92 o 
  -7  -4  14       93.63       61.89     10.13 o 
  -6  -4  14       16.05       26.59      8.43 o 
  -5  -4  14      238.69      260.12     12.16 o 
  -4  -4  14      291.84      328.54     12.78 o 
  -3  -4  14      144.50      174.50      8.56 o 
  -2  -4  14      108.88      136.35      7.88 o 
  -1  -4  14       44.73       67.24      6.40 o 
   0  -4  14     1909.14     1905.35     31.22 o 
   1  -4  14      619.62      631.68     16.24 o 
   2  -4  14      173.11      230.84     10.51 o 
   3  -4  14      252.68      236.76     14.70 o 
   4  -4  14      334.68      318.45     13.39 o 
   5  -4  14      267.73      282.50     13.61 o 
   6  -4  14       39.96       33.70      9.84 o 
  -7  -3  14       29.83       36.15      9.35 o 
  -6  -3  14        0.15        5.12      7.80 o 
  -5  -3  14      199.57      206.07     11.15 o 
  -4  -3  14      122.78      132.82      8.35 o 
  -3  -3  14     1118.06     1007.16     19.90 o 
  -2  -3  14      608.90      591.65     13.86 o 
  -1  -3  14      212.48      184.66      8.53 o 
   0  -3  14      540.26      502.73     13.32 o 
   1  -3  14      892.84      841.69     17.80 o 
   2  -3  14        4.37        8.87      5.79 o 
   3  -3  14        0.95        4.24      6.29 o 
   4  -3  14      160.24      150.18     10.02 o 
   5  -3  14      743.30      715.01     20.46 o 
   6  -3  14      187.90      199.38     12.49 o 
  -7  -2  14      627.22      604.71     21.27 o 
  -6  -2  14       15.06       13.84      7.70 o 
  -5  -2  14       77.52       98.01      8.90 o 
  -4  -2  14        2.65        8.10      5.72 o 
  -3  -2  14      926.54      972.92     17.36 o 
  -2  -2  14       73.21      103.63      7.87 o 
  -1  -2  14      722.83      763.05     15.12 o 
   0  -2  14      187.09      195.19      9.10 o 
   1  -2  14      882.81      944.91     18.85 o 
   2  -2  14      288.23      286.37     11.04 o 
   3  -2  14      346.49      414.66     14.08 o 
   4  -2  14        5.16       19.41      6.87 o 
   5  -2  14        1.18       -3.90      7.15 o 
   6  -2  14       20.95       30.43      9.07 o 
   7  -2  14      135.10      156.34     12.92 o 
  -7  -1  14       12.37       -8.67      8.81 o 
  -6  -1  14      379.48      382.79     15.48 o 
  -5  -1  14       28.24       15.77      6.94 o 
  -4  -1  14      176.40      137.91      8.62 o 
  -3  -1  14       52.90      101.52      6.83 o 
  -2  -1  14      376.75      350.34     10.67 o 
  -1  -1  14      846.43      770.50     15.64 o 
   0  -1  14     1174.07     1064.60     19.11 o 
   1  -1  14       60.56       61.24      6.43 o 
   2  -1  14     1594.92     1515.17     25.93 o 
   3  -1  14      188.07      259.11     10.90 o 
   4  -1  14      195.52      206.43     10.64 o 
   5  -1  14      163.55      159.45     10.21 o 
   6  -1  14       23.18       23.89      8.37 o 
   7  -1  14      106.61      117.93     11.81 o 
  -7   0  14        4.57       10.95      9.15 o 
  -6   0  14       45.63       33.19      8.66 o 
  -5   0  14      896.33      902.17     21.10 o 
  -4   0  14      809.59      809.64     18.02 o 
  -3   0  14       56.92       65.39      6.82 o 
  -2   0  14      598.29      636.97     14.42 o 
  -1   0  14      955.60      876.62     17.77 o 
   0   0  14       84.70       91.56      6.53 o 
   1   0  14       17.59       52.09      5.92 o 
   2   0  14      111.68       94.62      7.44 o 
   3   0  14      742.02      708.48     16.14 o 
   4   0  14      633.34      688.18     17.17 o 
   5   0  14      526.42      556.20     17.44 o 
   6   0  14       74.26       68.85      9.22 o 
   7   0  14        5.16       12.77      8.85 o 
  -7   1  14      493.68      567.53     22.80 o 
  -6   1  14       19.96       22.52      8.64 o 
  -5   1  14        0.25       11.37      7.28 o 
  -4   1  14      724.54      690.97     17.33 o 
  -3   1  14     1011.40      896.63     17.31 o 
  -2   1  14        3.97        1.06      4.84 o 
  -1   1  14      471.12      531.03     13.18 o 
   0   1  14      381.97      401.93     11.91 o 
   1   1  14     1129.92     1133.84     20.83 o 
   2   1  14     1369.17     1380.54     29.22 o 
   3   1  14       81.69      107.64      9.51 o 
   4   1  14      304.03      296.87     12.04 o 
   5   1  14      307.56      292.77     12.46 o 
   6   1  14      368.67      382.29     15.16 o 
   7   1  14        0.21        7.26      8.86 o 
  -7   2  14      146.79      143.59     13.61 o 
  -6   2  14      481.79      416.48     17.48 o 
  -5   2  14      355.41      369.43     15.22 o 
  -4   2  14     1725.42     1774.42     32.01 o 
  -3   2  14      704.51      691.95     15.41 o 
  -2   2  14      701.25      642.99     14.30 o 
  -1   2  14      496.87      528.34     13.28 o 
   0   2  14        2.08        2.60      4.71 o 
   1   2  14      551.30      480.23     12.87 o 
   2   2  14     2618.78     2467.95     38.94 o 
   3   2  14      313.55      482.49     17.43 o 
   4   2  14       79.52       48.63      7.11 o 
   5   2  14      587.60      534.19     16.05 o 
   6   2  14     1023.76     1058.13     24.94 o 
   7   2  14      190.48      222.39     13.14 o 
  -6   3  14     1011.04      980.20     27.59 o 
  -5   3  14      483.83      520.24     20.46 o 
  -4   3  14       30.45       32.76      7.50 o 
  -3   3  14       11.61       25.04      5.95 o 
  -2   3  14     1425.93     1238.71     22.68 o 
  -1   3  14      516.77      509.65     15.73 o 
   0   3  14       11.25       10.54      5.32 o 
   1   3  14      586.58      631.00     15.71 o 
   2   3  14     1586.66     1399.03     24.49 o 
   3   3  14     5185.76     5217.64     76.88 o 
   4   3  14      210.98      181.04      9.93 o 
   5   3  14        5.67       59.19      7.79 o 
   6   3  14       62.29       88.57      9.99 o 
   7   3  14      392.07      408.43     16.49 o 
   8   3  14      162.75      210.47     14.37 o 
  -6   4  14       22.23       16.87     10.03 o 
  -5   4  14      656.56      649.96     21.68 o 
  -4   4  14       46.55       23.94      8.00 o 
  -3   4  14       61.92       53.21      7.31 o 
  -2   4  14     1449.11     1494.18     26.53 o 
  -1   4  14     1060.64      955.67     18.55 o 
   0   4  14      747.74      684.37     17.14 o 
   1   4  14     2558.08     2387.07     36.91 o 
   2   4  14       74.44      153.87      8.52 o 
   3   4  14      316.44      417.19     17.17 o 
   4   4  14      776.44      707.92     17.58 o 
   5   4  14      695.09      707.46     18.93 o 
   6   4  14        3.33        8.01      6.49 o 
   7   4  14      163.57      139.69     11.70 o 
   8   4  14      185.98      192.43     16.16 o 
  -5   5  14      241.98      270.95     22.90 o 
  -4   5  14      590.06      655.51     20.28 o 
  -3   5  14      709.44      743.15     19.75 o 
  -2   5  14      573.41      449.97     14.19 o 
  -1   5  14      152.06      140.99      8.52 o 
   0   5  14     1389.21     1366.77     24.60 o 
   1   5  14        1.66       26.86      6.16 o 
   2   5  14      437.87      366.61     12.95 o 
   3   5  14       70.99      118.93      8.68 o 
   4   5  14      553.85      583.47     16.57 o 
   5   5  14      708.58      722.17     19.27 o 
   6   5  14      193.67      215.05     11.09 o 
   7   5  14        9.08       12.78      8.37 o 
  -5   6  14        9.87        5.90      9.58 o 
  -4   6  14       77.72       77.37     11.08 o 
  -3   6  14      130.20      140.62     11.01 o 
  -2   6  14      299.33      376.50     13.41 o 
  -1   6  14        4.46        0.77      6.09 o 
   0   6  14        0.07        8.01      5.92 o 
   1   6  14       33.38       10.08      5.81 o 
   2   6  14     1164.04     1111.35     22.33 o 
   3   6  14      252.87      309.59     14.96 o 
   4   6  14        3.15       62.39      8.05 o 
   5   6  14      305.93      299.20     13.18 o 
   6   6  14      186.56      202.25     11.13 o 
   7   6  14       86.59       84.32      9.82 o 
  -4   7  14        3.47        9.06      9.71 o 
  -3   7  14      225.41      223.01     13.53 o 
  -2   7  14       13.55        6.60      7.27 o 
  -1   7  14      695.79      633.59     17.95 o 
   0   7  14      353.88      251.03     12.80 o 
   1   7  14       17.88       46.37      7.43 o 
   2   7  14      307.88      377.36     13.88 o 
   3   7  14      796.76      729.73     18.67 o 
   4   7  14      379.89      333.10     16.05 o 
   5   7  14        1.16       -0.22      7.81 o 
   6   7  14      212.56      213.79     12.82 o 
   7   7  14      233.54      246.64     13.90 o 
  -3   8  14      107.32       93.98     12.38 o 
  -2   8  14       31.19       33.80      9.20 o 
  -1   8  14      336.18      387.98     14.59 o 
   0   8  14      310.96      402.57     14.92 o 
   1   8  14      231.22      266.02     12.22 o 
   2   8  14      332.84      348.95     14.16 o 
   3   8  14      458.23      400.29     15.49 o 
   4   8  14     1601.75     1645.47     33.71 o 
   5   8  14      114.63      129.43     11.02 o 
   6   8  14        0.32       17.76      8.79 o 
   7   8  14        1.17        9.98      8.13 o 
  -2   9  14       57.38       66.82     11.13 o 
  -1   9  14      353.78      390.34     15.68 o 
   0   9  14      499.93      508.00     20.84 o 
   1   9  14      736.85      639.81     19.41 o 
   2   9  14      162.80      146.71     10.90 o 
   3   9  14      366.57      417.06     16.06 o 
   4   9  14      166.56      179.57     12.03 o 
   5   9  14      192.79      212.53     12.72 o 
   6   9  14      193.47      188.52     13.95 o 
  -1  10  14       78.35       76.28     10.81 o 
   0  10  14      274.48      324.08     14.97 o 
   1  10  14      706.02      789.79     22.27 o 
   2  10  14      275.76      286.32     14.47 o 
   3  10  14       42.88       42.56     11.04 o 
   4  10  14       22.78       32.68      8.79 o 
   5  10  14      191.98      233.54     13.31 o 
   2  11  14      334.02      376.71     16.92 o 
   3  11  14      322.05      347.96     17.16 o 
  -4  -9  15      713.54      823.34     29.66 o 
  -3  -9  15      644.17      649.96     24.08 o 
  -2  -9  15       85.49       86.99     10.97 o 
  -1  -9  15       29.03       41.64      9.95 o 
   0  -9  15       29.45       36.61      9.01 o 
  -5  -8  15        1.09       -3.62      9.72 o 
  -4  -8  15       10.20        4.84      9.57 o 
  -3  -8  15      822.99      869.51     26.67 o 
  -2  -8  15      418.57      410.61     17.12 o 
  -1  -8  15       41.81       14.39      7.58 o 
   0  -8  15        6.05       18.30      8.00 o 
   1  -8  15       98.80      104.27     10.45 o 
   2  -8  15      342.89      306.86     15.04 o 
  -6  -7  15      154.06      148.93     13.90 o 
  -5  -7  15      328.17      326.75     18.90 o 
  -4  -7  15       34.20       37.89      9.26 o 
  -3  -7  15      283.54      389.07     16.68 o 
  -2  -7  15      136.93      147.28     10.21 o 
  -1  -7  15      843.88      917.09     21.11 o 
   0  -7  15       37.38       32.10      8.14 o 
   1  -7  15       79.20       52.09      8.55 o 
   2  -7  15      104.41      106.24     10.00 o 
   3  -7  15      135.30      141.73     11.56 o 
  -6  -6  15      114.40      107.15     11.57 o 
  -5  -6  15      241.63      242.88     13.85 o 
  -4  -6  15      417.50      439.22     18.73 o 
  -3  -6  15      293.96      265.84     12.61 o 
  -2  -6  15       56.59       47.85      7.32 o 
  -1  -6  15      121.03      115.84      8.87 o 
   0  -6  15      353.94      323.60     16.99 o 
   1  -6  15        4.49        8.76      7.00 o 
   2  -6  15        5.31        2.21      7.65 o 
   3  -6  15       78.95       66.87      9.59 o 
   4  -6  15      475.48      475.89     18.05 o 
  -7  -5  15        5.03        0.08      9.64 o 
  -6  -5  15       97.47       98.74     11.16 o 
  -5  -5  15      117.09      127.45     11.22 o 
  -4  -5  15      494.33      548.47     18.17 o 
  -3  -5  15      456.85      568.26     15.90 o 
  -2  -5  15      850.57      931.80     19.44 o 
  -1  -5  15       83.18       70.23      7.47 o 
   0  -5  15      721.01      875.08     19.69 o 
   1  -5  15       73.30       80.68      8.12 o 
   2  -5  15      405.92      417.96     15.06 o 
   3  -5  15        2.47       -6.43      7.38 o 
   4  -5  15      171.43      160.32     11.81 o 
   5  -5  15       59.97       57.60     10.11 o 
  -7  -4  15       48.60       73.35     10.99 o 
  -6  -4  15       14.19       18.62      9.05 o 
  -5  -4  15      191.51      194.87     12.05 o 
  -4  -4  15       75.24       61.48      8.19 o 
  -3  -4  15      730.27      702.12     17.15 o 
  -2  -4  15      824.38      747.79     16.93 o 
  -1  -4  15      732.61      681.11     17.31 o 
   0  -4  15       40.37       28.45      6.56 o 
   1  -4  15      821.16      722.23     18.44 o 
   2  -4  15        6.68       -1.80      6.43 o 
   3  -4  15      224.40      219.98     14.90 o 
   4  -4  15        0.48       -2.58      7.81 o 
   5  -4  15      101.78       86.62     10.61 o 
  -7  -3  15       95.33       63.91     11.24 o 
  -6  -3  15      363.98      367.81     16.39 o 
  -5  -3  15      867.55      894.53     22.62 o 
  -4  -3  15      144.10      152.88      9.97 o 
  -3  -3  15       85.61       76.22      7.20 o 
  -2  -3  15     1324.47     1443.83     30.11 o 
  -1  -3  15      599.76      689.23     16.68 o 
   0  -3  15      191.89      234.79     10.16 o 
   1  -3  15      367.05      376.35     13.34 o 
   2  -3  15      641.29      722.63     18.65 o 
   3  -3  15      892.30      945.66     25.92 o 
   4  -3  15      584.95      583.20     19.11 o 
   5  -3  15       44.58       41.63      9.34 o 
   6  -3  15        2.05       15.90      9.18 o 
  -7  -2  15        1.35       -2.75      9.66 o 
  -6  -2  15      126.73      102.78     11.13 o 
  -5  -2  15      702.88      714.44     23.34 o 
  -4  -2  15      524.27      497.53     17.82 o 
  -3  -2  15      226.01      227.01      9.98 o 
  -2  -2  15      594.11      647.81     15.70 o 
  -1  -2  15      687.46      646.71     16.25 o 
   0  -2  15     1021.68      949.98     19.58 o 
   1  -2  15      995.54      915.44     19.45 o 
   2  -2  15       35.51       32.83      6.81 o 
   3  -2  15      207.41      174.02     10.22 o 
   4  -2  15      191.04      180.07     11.24 o 
   5  -2  15      226.69      239.40     12.78 o 
   6  -2  15       49.32       39.36      9.68 o 
  -7  -1  15      107.80       77.01     11.56 o 
  -6  -1  15        9.85       10.89      8.54 o 
  -5  -1  15      420.98      488.54     17.15 o 
  -4  -1  15      488.81      463.84     15.40 o 
  -3  -1  15     1273.38     1159.96     20.63 o 
  -2  -1  15       88.54       97.30      7.21 o 
  -1  -1  15        6.51       19.93      5.27 o 
   0  -1  15       75.84       69.94      6.84 o 
   1  -1  15      549.93      558.62     14.84 o 
   2  -1  15       19.31       30.63      6.35 o 
   3  -1  15       33.94       35.30      6.95 o 
   4  -1  15       62.17       68.22      8.28 o 
   5  -1  15      507.65      515.96     18.13 o 
   6  -1  15      109.23      108.77     11.24 o 
  -7   0  15      694.99      713.75     24.77 o 
  -6   0  15      152.39      147.29     12.48 o 
  -5   0  15       24.17       17.55      8.34 o 
  -4   0  15        7.38        2.14      6.74 o 
  -3   0  15      667.51      613.47     15.17 o 
  -2   0  15      125.16      158.39      8.30 o 
  -1   0  15      182.59      176.89      9.32 o 
   0   0  15      365.14      350.95     12.18 o 
   1   0  15       87.30      113.87     10.32 o 
   2   0  15     1759.97     1760.26     36.61 o 
   3   0  15      185.98      170.09      9.44 o 
   4   0  15        8.50       24.10      7.21 o 
   5   0  15       21.11       18.67      7.98 o 
   6   0  15      183.06      165.17     12.13 o 
   7   0  15      130.20      166.54     15.97 o 
  -6   1  15      223.14      260.02     14.77 o 
  -5   1  15       14.26       22.94      8.36 o 
  -4   1  15      248.42      231.03     11.85 o 
  -3   1  15      628.97      755.61     16.97 o 
  -2   1  15     1093.05     1040.98     20.00 o 
  -1   1  15       77.92      118.02      7.27 o 
   0   1  15      986.15      903.80     18.35 o 
   1   1  15        6.05        7.05      5.41 o 
   2   1  15       18.52       51.41      6.57 o 
   3   1  15      128.47      117.65      8.54 o 
   4   1  15      380.25      381.79     13.77 o 
   5   1  15        0.74       -4.42      7.04 o 
   6   1  15      124.05      126.64     11.39 o 
   7   1  15      178.95      177.25     12.74 o 
  -6   2  15      111.36       99.41     11.55 o 
  -5   2  15      310.59      280.69     14.35 o 
  -4   2  15      427.43      465.84     15.89 o 
  -3   2  15       31.76       44.55      6.59 o 
  -2   2  15      129.76      170.12      8.69 o 
  -1   2  15      764.69      668.48     15.56 o 
   0   2  15       12.03        9.89      5.52 o 
   1   2  15       17.98       28.99      6.29 o 
   2   2  15       17.99       29.61      6.64 o 
   3   2  15      434.07      379.93     13.28 o 
   4   2  15     1035.72     1028.57     22.75 o 
   5   2  15      286.08      258.94     13.41 o 
   6   2  15        0.36       17.28      8.34 o 
   7   2  15       24.70       16.07      9.71 o 
  -6   3  15       77.48       75.28     12.37 o 
  -5   3  15        2.69       10.73      8.82 o 
  -4   3  15      365.29      364.31     15.04 o 
  -3   3  15      836.43      874.63     20.06 o 
  -2   3  15       67.03       56.21      7.15 o 
  -1   3  15      358.00      404.32     14.07 o 
   0   3  15      445.23      510.31     19.91 o 
   1   3  15     1111.06     1031.95     20.29 o 
   2   3  15       94.56      131.70      8.47 o 
   3   3  15        1.91       40.38      7.07 o 
   4   3  15      641.29      624.04     17.86 o 
   5   3  15      442.61      454.45     17.11 o 
   6   3  15      307.52      329.15     20.13 o 
   7   3  15       36.80       30.57     10.65 o 
  -5   4  15        7.43       17.07      9.11 o 
  -4   4  15     1265.07     1245.98     28.61 o 
  -3   4  15      219.08      164.32     10.29 o 
  -2   4  15      791.46      687.82     17.84 o 
  -1   4  15     1144.57      988.80     20.12 o 
   0   4  15       97.74      165.77      9.45 o 
   1   4  15      657.09      605.22     17.35 o 
   2   4  15      517.49      440.50     15.41 o 
   3   4  15      252.25      218.82     11.34 o 
   4   4  15       70.99       85.40      8.70 o 
   5   4  15       90.96       93.55      9.14 o 
   6   4  15      415.06      421.69     16.72 o 
   7   4  15      186.73      211.53     15.25 o 
  -5   5  15      232.21      242.24     16.24 o 
  -4   5  15       28.40       10.58      8.83 o 
  -3   5  15        0.22       18.38      7.83 o 
  -2   5  15      547.08      619.03     17.06 o 
  -1   5  15     1327.48     1334.97     24.88 o 
   0   5  15      164.70      189.88     10.29 o 
   1   5  15      268.92      305.89     12.30 o 
   2   5  15       11.27       15.18      6.45 o 
   3   5  15     1470.98     1622.35     30.14 o 
   4   5  15      293.44      286.20     15.43 o 
   5   5  15       10.12       26.29      8.40 o 
   6   5  15        9.65       26.22      8.67 o 
   7   5  15      167.53      174.60     13.02 o 
  -4   6  15       81.04       66.24     11.77 o 
  -3   6  15      289.33      293.62     17.37 o 
  -2   6  15      275.03      359.14     13.95 o 
  -1   6  15       87.42       69.16      8.07 o 
   0   6  15      892.20      707.88     18.51 o 
   1   6  15      274.03      285.60     15.23 o 
   2   6  15      320.31      406.97     15.05 o 
   3   6  15      235.54      262.09     12.41 o 
   4   6  15      263.43      210.73     11.60 o 
   5   6  15      164.44      129.91     10.74 o 
   6   6  15        4.28       16.38      9.14 o 
   7   6  15       44.52       60.57     10.09 o 
  -3   7  15       85.30       61.31     10.75 o 
  -2   7  15      330.08      247.20     13.48 o 
  -1   7  15        1.44        7.17      7.27 o 
   0   7  15      880.10      955.11     21.85 o 
   1   7  15      345.91      428.63     16.52 o 
   2   7  15       18.48       37.73      7.75 o 
   3   7  15        0.40        1.35      7.13 o 
   4   7  15      291.22      372.00     15.53 o 
   5   7  15      381.57      365.89     15.36 o 
   6   7  15      343.86      402.30     17.66 o 
  -2   8  15      302.12      302.93     15.64 o 
  -1   8  15        6.63       12.05      7.85 o 
   0   8  15       66.63       90.28      9.15 o 
   1   8  15      679.30      664.88     19.80 o 
   2   8  15      772.29      785.84     21.39 o 
   3   8  15       60.27       65.64     10.42 o 
   4   8  15        0.21       22.61      8.39 o 
   5   8  15      285.61      312.70     15.95 o 
   6   8  15      115.21       81.69     11.47 o 
  -1   9  15      409.05      335.99     16.20 o 
   0   9  15       90.47       68.68      9.40 o 
   1   9  15        0.90       22.49      8.14 o 
   2   9  15      429.91      484.36     17.53 o 
   3   9  15      161.84      189.93     12.38 o 
   4   9  15       61.84       50.87      9.95 o 
   5   9  15       23.65       19.48      9.37 o 
   1  10  15      128.57      113.55     11.29 o 
   2  10  15       65.08       98.15     10.79 o 
   3  10  15       81.67       92.63     11.49 o 
   4  10  15      535.97      603.40     21.72 o 
  -2  -9  16       53.25       33.65     10.35 o 
  -4  -8  16      158.95      175.07     14.52 o 
  -3  -8  16      357.29      428.57     18.10 o 
  -2  -8  16        3.71       15.01      8.96 o 
  -1  -8  16      188.26      197.90     11.95 o 
   0  -8  16       22.32       11.62      8.47 o 
   1  -8  16      200.57      202.76     13.57 o 
  -5  -7  16      136.40      104.94     12.27 o 
  -4  -7  16      499.34      585.72     25.33 o 
  -3  -7  16       65.87       52.02      9.75 o 
  -2  -7  16      196.69      227.92     13.02 o 
  -1  -7  16        3.70       -6.07      7.26 o 
   0  -7  16      450.35      442.06     15.86 o 
   1  -7  16       67.96       37.90      9.36 o 
   2  -7  16      137.39      133.70     11.03 o 
  -6  -6  16      740.27      778.20     26.08 o 
  -5  -6  16       19.97        4.55      9.93 o 
  -4  -6  16      117.45      112.08     11.10 o 
  -3  -6  16       51.11       30.77      8.61 o 
  -2  -6  16      456.46      515.42     16.12 o 
  -1  -6  16      463.66      451.56     16.55 o 
   0  -6  16      389.87      394.76     14.84 o 
   1  -6  16      341.25      384.22     14.61 o 
   2  -6  16      447.76      479.40     17.06 o 
   3  -6  16      421.17      378.03     22.55 o 
  -6  -5  16      219.85      232.76     16.15 o 
  -5  -5  16      503.66      483.18     20.95 o 
  -4  -5  16      475.88      532.82     19.36 o 
  -3  -5  16       45.29       54.48      8.63 o 
  -2  -5  16      390.30      411.54     17.44 o 
  -1  -5  16      719.81      729.18     19.76 o 
   0  -5  16      444.66      454.68     15.89 o 
   1  -5  16       22.69       20.72      7.52 o 
   2  -5  16      138.14      112.38     10.32 o 
   3  -5  16      253.35      255.93     13.63 o 
   4  -5  16      281.32      309.59     16.67 o 
  -6  -4  16      220.54      222.49     15.58 o 
  -5  -4  16      635.06      601.44     20.61 o 
  -4  -4  16      944.28      894.20     23.58 o 
  -3  -4  16       68.31       47.33      8.09 o 
  -2  -4  16        2.02       11.27      6.56 o 
  -1  -4  16      259.42      283.65     15.72 o 
   0  -4  16      931.55      925.60     20.71 o 
   1  -4  16       99.94       77.83      9.99 o 
   2  -4  16        6.52        8.50      7.23 o 
   3  -4  16      178.42      183.23     11.98 o 
   4  -4  16      564.57      543.13     20.48 o 
  -6  -3  16      194.48      181.58     13.89 o 
  -5  -3  16       87.26       79.96     10.46 o 
  -4  -3  16     1034.79     1033.64     23.91 o 
  -3  -3  16      147.25      186.20     11.77 o 
  -2  -3  16      372.11      422.90     15.43 o 
  -1  -3  16      422.11      377.04     13.02 o 
   0  -3  16      266.80      291.31     12.16 o 
   1  -3  16     2500.89     2579.37     42.07 o 
   2  -3  16      639.95      645.28     19.30 o 
   3  -3  16        0.61        0.66      7.32 o 
   4  -3  16       94.65       64.23      9.43 o 
   5  -3  16      318.89      299.76     15.42 o 
  -6  -2  16      175.71      150.23     12.31 o 
  -5  -2  16      154.26      123.60     11.31 o 
  -4  -2  16      325.89      378.56     15.18 o 
  -3  -2  16      707.61      650.25     17.11 o 
  -2  -2  16      328.51      288.21     11.20 o 
  -1  -2  16      594.77      529.90     15.30 o 
   0  -2  16        0.18        3.12      6.06 o 
   1  -2  16      728.33      683.47     22.37 o 
   2  -2  16      736.45      648.66     21.42 o 
   3  -2  16      256.91      231.47     11.64 o 
   4  -2  16       32.01       22.17      8.01 o 
   5  -2  16       49.97       51.22      9.56 o 
  -6  -1  16      611.98      598.24     22.20 o 
  -5  -1  16      722.23      787.51     23.32 o 
  -4  -1  16       27.00       23.98      8.21 o 
  -3  -1  16       15.28       21.66      6.57 o 
  -2  -1  16      436.39      474.47     14.36 o 
  -1  -1  16       67.66       49.21      6.76 o 
   0  -1  16      199.68      223.60     15.41 o 
   1  -1  16       74.83       73.22      7.60 o 
   2  -1  16      563.71      618.15     18.15 o 
   3  -1  16      662.95      653.21     19.01 o 
   4  -1  16      482.64      482.95     16.96 o 
   5  -1  16       77.63       60.58     10.08 o 
   6  -1  16        6.76        6.71      9.35 o 
  -6   0  16       14.59       18.35     10.42 o 
  -5   0  16      357.88      353.86     15.92 o 
  -4   0  16      839.24      821.78     24.67 o 
  -3   0  16      185.15      141.81      8.85 o 
  -2   0  16        3.63       10.29      5.95 o 
  -1   0  16      171.54      197.94      9.71 o 
   0   0  16     1045.72     1033.52     20.35 o 
   1   0  16      436.85      357.75     12.94 o 
   2   0  16      244.83      236.74     10.99 o 
   3   0  16      261.36      276.98     12.99 o 
   4   0  16      194.54      200.07     11.23 o 
   5   0  16      382.89      404.10     16.52 o 
   6   0  16       75.70       42.69      9.79 o 
  -6   1  16      118.78      118.70     14.84 o 
  -5   1  16      229.05      243.96     14.13 o 
  -4   1  16      204.45      206.44     12.13 o 
  -3   1  16      666.30      602.61     16.48 o 
  -2   1  16      354.82      365.56     12.32 o 
  -1   1  16       24.19       17.41      6.00 o 
   0   1  16       26.14        9.59      5.68 o 
   1   1  16      512.84      515.95     14.99 o 
   2   1  16      323.86      352.16     13.20 o 
   3   1  16      105.34      106.77      8.91 o 
   4   1  16       56.32       39.21      8.23 o 
   5   1  16      715.64      734.75     26.68 o 
   6   1  16      254.38      250.86     14.71 o 
  -6   2  16      355.84      349.81     18.58 o 
  -5   2  16       42.22       33.22     10.34 o 
  -4   2  16        1.80        2.44      8.09 o 
  -3   2  16      142.82      123.65      9.13 o 
  -2   2  16      599.76      581.50     16.11 o 
  -1   2  16        5.16        3.93      5.85 o 
   0   2  16      408.25      439.76     14.40 o 
   1   2  16       94.44      115.76      8.63 o 
   2   2  16     2698.40     2520.42     53.93 o 
   3   2  16      858.25      784.09     20.12 o 
   4   2  16        0.69        8.17      7.28 o 
   5   2  16       72.35       86.09     10.46 o 
   6   2  16      303.02      327.42     15.82 o 
  -5   3  16      139.03       72.95     11.69 o 
  -4   3  16      190.41      240.74     13.75 o 
  -3   3  16      950.36     1005.50     22.89 o 
  -2   3  16      255.51      262.08     13.55 o 
  -1   3  16      478.99      405.77     13.58 o 
   0   3  16      352.74      399.89     13.72 o 
   1   3  16      139.60      147.78      9.62 o 
   2   3  16     1341.17     1272.91     30.97 o 
   3   3  16     1309.74     1214.47     25.17 o 
   4   3  16      126.53      148.86     10.63 o 
   5   3  16        0.57       24.36      8.43 o 
   6   3  16      100.11       78.97     10.90 o 
  -5   4  16      541.43      559.93     22.12 o 
  -4   4  16      103.77       79.29     11.15 o 
  -3   4  16        7.68       28.12      8.31 o 
  -2   4  16       11.46       15.67      7.27 o 
  -1   4  16     1561.36     1397.40     30.19 o 
   0   4  16      824.31      808.89     19.64 o 
   1   4  16        0.92       38.06      7.20 o 
   2   4  16       87.34      110.57      9.35 o 
   3   4  16      636.00      686.99     19.58 o 
   4   4  16      306.84      348.08     14.11 o 
   5   4  16      253.45      245.35     13.38 o 
   6   4  16        0.48       -6.79      9.13 o 
  -4   5  16      538.10      532.85     20.97 o 
  -3   5  16      534.75      503.12     18.91 o 
  -2   5  16       10.65       20.79      7.36 o 
  -1   5  16      519.56      564.13     17.26 o 
   0   5  16      891.81      863.41     21.09 o 
   1   5  16      986.25      931.31     26.62 o 
   2   5  16      276.90      321.43     12.89 o 
   3   5  16        1.36       10.78      7.38 o 
   4   5  16      261.39      289.94     13.87 o 
   5   5  16       33.32       11.98      8.87 o 
   6   5  16      157.85      170.17     13.17 o 
  -3   6  16      416.53      445.45     18.44 o 
  -2   6  16      712.48      655.19     21.47 o 
  -1   6  16       47.00       35.10      7.53 o 
   0   6  16        5.90       13.00      7.36 o 
   1   6  16      508.16      510.90     17.16 o 
   2   6  16      222.43      229.50     13.67 o 
   3   6  16       20.33       23.15      7.83 o 
   4   6  16       44.21       50.19      9.36 o 
   5   6  16      282.36      297.81     15.36 o 
   6   6  16      219.95      240.56     14.74 o 
  -3   7  16        7.49        0.61      9.56 o 
  -2   7  16      249.17      267.34     19.45 o 
  -1   7  16      265.46      271.41     13.36 o 
   0   7  16        5.52       19.75      7.90 o 
   1   7  16       65.51       81.60      9.75 o 
   2   7  16       71.39       33.05      8.33 o 
   3   7  16     1089.82     1282.69     28.88 o 
   4   7  16      243.09      248.25     13.36 o 
   5   7  16        0.81       32.18      9.57 o 
   6   7  16       42.56       48.48     10.27 o 
  -1   8  16      371.31      384.35     15.50 o 
   0   8  16      438.22      397.06     20.35 o 
   1   8  16      280.48      246.43     13.95 o 
   2   8  16       55.25       59.65     12.07 o 
   3   8  16      265.68      275.36     14.18 o 
   4   8  16      406.86      322.66     18.27 o 
   5   8  16      231.37      185.28     13.11 o 
   0   9  16      483.98      499.59     20.59 o 
   1   9  16      125.11      106.20     11.05 o 
   2   9  16      155.50      135.73     11.71 o 
   3   9  16       52.17       66.81      9.90 o 
   4   9  16      412.81      487.22     19.39 o 
  -2  -8  17      495.79      502.94     19.81 o 
  -4  -7  17        1.82        2.76     10.28 o 
  -3  -7  17       65.18       71.80     11.32 o 
  -2  -7  17      116.38       99.98     11.25 o 
  -1  -7  17      602.01      596.39     19.54 o 
   0  -7  17       91.72       89.42     10.38 o 
   1  -7  17       30.16       12.68      9.58 o 
  -5  -6  17       74.67       76.14     12.26 o 
  -4  -6  17       58.06       74.82     11.69 o 
  -3  -6  17      155.85      156.16     12.58 o 
  -2  -6  17      301.36      328.34     15.07 o 
  -1  -6  17      112.68      124.62     10.46 o 
   0  -6  17     1030.48     1085.63     25.06 o 
   1  -6  17      241.53      239.03     13.60 o 
   2  -6  17       17.09       10.72      8.89 o 
  -5  -5  17      147.42      136.52     13.28 o 
  -4  -5  17      602.64      638.71     22.77 o 
  -3  -5  17      224.88      171.78     13.40 o 
  -2  -5  17      214.60      212.57     12.08 o 
  -1  -5  17       38.83       71.63      9.09 o 
   0  -5  17      375.10      392.61     15.74 o 
   1  -5  17      316.42      308.77     13.84 o 
   2  -5  17      152.29      125.97     12.26 o 
   3  -5  17        7.63        4.71      8.84 o 
  -5  -4  17       31.90       33.55     10.75 o 
  -4  -4  17        1.60       -1.74      8.45 o 
  -3  -4  17      658.80      737.01     21.48 o 
  -2  -4  17      290.95      326.67     13.05 o 
  -1  -4  17      112.54      124.16      9.60 o 
   0  -4  17       20.65       25.35      7.79 o 
   1  -4  17      381.26      461.28     16.80 o 
   2  -4  17      239.14      259.70     12.91 o 
   3  -4  17      359.61      354.59     15.76 o 
   4  -4  17        0.48       -8.19      8.19 o 
  -6  -3  17      197.52      182.10     14.97 o 
  -5  -3  17      472.32      472.35     18.90 o 
  -4  -3  17      105.98      113.76     11.17 o 
  -3  -3  17      292.62      304.12     13.38 o 
  -2  -3  17      221.47      210.15     10.56 o 
  -1  -3  17      789.62      794.38     19.01 o 
   0  -3  17      286.18      260.33     11.99 o 
   1  -3  17      128.45      103.08      9.20 o 
   2  -3  17      312.09      281.09     16.91 o 
   3  -3  17      296.20      267.50     13.50 o 
   4  -3  17      119.18      128.22     11.43 o 
  -6  -2  17      284.00      308.03     17.95 o 
  -5  -2  17      426.05      443.52     19.97 o 
  -4  -2  17      718.52      680.70     21.74 o 
  -3  -2  17       37.44       54.40      7.97 o 
  -2  -2  17      351.32      386.16     14.77 o 
  -1  -2  17      370.01      388.61     18.27 o 
   0  -2  17      810.61      838.88     20.48 o 
   1  -2  17       72.94       65.98      8.58 o 
   2  -2  17        0.47        0.94      6.95 o 
   3  -2  17      150.50      149.36     11.12 o 
   4  -2  17      710.29      739.63     22.78 o 
   5  -2  17      145.26      132.73     12.24 o 
  -6  -1  17        0.66       -6.87      9.88 o 
  -5  -1  17      203.34      189.90     14.46 o 
  -4  -1  17      343.98      319.40     15.16 o 
  -3  -1  17      391.90      354.94     17.06 o 
  -2  -1  17       52.17       63.17      7.74 o 
  -1  -1  17      457.14      456.91     16.41 o 
   0  -1  17      275.83      292.04     12.27 o 
   1  -1  17     1358.48     1378.79     30.90 o 
   2  -1  17      582.04      477.52     16.23 o 
   3  -1  17       36.25       42.68      8.77 o 
   4  -1  17       82.38       73.46      9.61 o 
   5  -1  17      138.30      143.50     12.29 o 
  -5   0  17       37.83       32.97      9.74 o 
  -4   0  17      225.79      264.61     14.02 o 
  -3   0  17      287.53      310.22     13.82 o 
  -2   0  17      986.56      911.42     21.69 o 
  -1   0  17      304.12      296.50     11.91 o 
   0   0  17       10.66        6.50      6.28 o 
   1   0  17      189.66      165.92     10.09 o 
   2   0  17      397.98      404.66     17.44 o 
   3   0  17       68.34       82.06      9.04 o 
   4   0  17        0.00       -2.93      7.78 o 
   5   0  17      108.65      100.63     13.17 o 
  -5   1  17       26.29       31.38      9.99 o 
  -4   1  17        8.88        9.71      8.72 o 
  -3   1  17       28.32       36.88      8.23 o 
  -2   1  17      573.79      499.66     17.69 o 
  -1   1  17      552.15      518.86     16.26 o 
   0   1  17       52.45       59.58      7.76 o 
   1   1  17       21.32       14.58      7.03 o 
   2   1  17      245.78      289.74     13.34 o 
   3   1  17      231.03      244.46     14.55 o 
   4   1  17      238.34      203.44     12.22 o 
   5   1  17       26.04       44.48      9.72 o 
   6   1  17      115.67      162.37     13.26 o 
  -5   2  17       31.89       21.76     10.24 o 
  -4   2  17      200.25      189.71     13.82 o 
  -3   2  17      111.16      107.81      9.88 o 
  -2   2  17      158.14      176.27     10.57 o 
  -1   2  17      871.46      875.47     25.14 o 
   0   2  17      732.27      727.85     19.28 o 
   1   2  17      337.38      285.93     12.22 o 
   2   2  17       69.33       69.07      8.69 o 
   3   2  17      253.16      292.66     13.26 o 
   4   2  17      150.46      129.25     14.41 o 
   5   2  17      196.65      226.03     13.94 o 
   6   2  17        0.40       27.26     10.18 o 
  -4   3  17      178.21      151.85     12.78 o 
  -3   3  17      780.39      696.67     20.21 o 
  -2   3  17       52.01       48.02      7.61 o 
  -1   3  17       31.69       36.51      7.62 o 
   0   3  17      542.38      430.55     14.93 o 
   1   3  17      679.22      683.09     19.26 o 
   2   3  17        5.79       16.96      7.39 o 
   3   3  17        3.17        7.01      7.65 o 
   4   3  17      320.62      287.53     13.97 o 
   5   3  17      517.00      595.63     32.78 o 
   6   3  17       85.17       87.37     12.04 o 
  -4   4  17       91.19       80.89     13.12 o 
  -3   4  17      320.61      319.99     15.58 o 
  -2   4  17      490.31      537.65     16.91 o 
  -1   4  17       52.75       52.39      8.57 o 
   0   4  17      168.69      211.88     11.35 o 
   1   4  17      242.05      221.28     11.89 o 
   2   4  17      692.97      763.95     26.41 o 
   3   4  17      216.23      227.26     13.01 o 
   4   4  17        2.26       30.85      9.31 o 
   5   4  17      101.36      106.31     11.70 o 
   6   4  17      154.23      120.92     12.91 o 
  -3   5  17      545.73      593.75     22.07 o 
  -2   5  17      447.15      377.97     15.29 o 
  -1   5  17      602.59      547.89     17.56 o 
   0   5  17      930.92      856.33     27.08 o 
   1   5  17       60.87       63.44      8.50 o 
   2   5  17      147.89      186.94     12.09 o 
   3   5  17      157.00      109.58     13.74 o 
   4   5  17      360.64      383.22     16.17 o 
   5   5  17        1.31       28.87      9.59 o 
  -2   6  17        0.13       11.77      8.83 o 
  -1   6  17      374.98      426.83     16.38 o 
   0   6  17      211.99      228.45     12.47 o 
   1   6  17       33.01       26.06      8.00 o 
   2   6  17        7.02       -2.83      7.35 o 
   3   6  17      100.71      107.22     10.51 o 
   4   6  17      475.17      538.50     19.17 o 
   5   6  17      229.45      248.46     14.49 o 
  -1   7  17       24.39        8.40      9.89 o 
   0   7  17      232.81      256.99     13.48 o 
   1   7  17      400.17      377.61     15.64 o 
   2   7  17      160.31      183.60     12.68 o 
   3   7  17        6.49        8.56      8.25 o 
   4   7  17      130.35      171.55     13.60 o 
   0   8  17       17.58       24.44      8.61 o 
   1   8  17      337.81      392.12     21.94 o 
   2   8  17      132.96       93.02     10.46 o 
   3   8  17       30.43       19.42      8.90 o 
  -3  -6  18       53.20       69.21     11.18 o 
  -2  -6  18      283.87      279.88     14.45 o 
  -1  -6  18      170.23      146.41     11.88 o 
   0  -6  18       48.46       58.30      9.72 o 
   1  -6  18      262.33      293.55     15.12 o 
  -4  -5  18       64.66       60.18     11.22 o 
  -3  -5  18        0.11       13.66      9.60 o 
  -2  -5  18      107.85       83.38      9.99 o 
  -1  -5  18      915.20     1008.74     23.33 o 
   0  -5  18      148.13      106.58     10.44 o 
   1  -5  18        6.30       20.92      8.47 o 
   2  -5  18       98.38       85.05     10.71 o 
  -4  -4  18      461.72      495.49     26.10 o 
  -3  -4  18      186.97      224.44     13.60 o 
  -2  -4  18      251.45      284.97     13.09 o 
  -1  -4  18      247.92      272.00     13.00 o 
   0  -4  18      557.37      585.96     18.88 o 
   1  -4  18      380.80      376.92     15.96 o 
   2  -4  18       51.91       44.35      9.00 o 
   3  -4  18      101.71      119.07     11.38 o 
  -5  -3  18      140.95      116.14     13.61 o 
  -4  -3  18      417.19      481.45     21.08 o 
  -3  -3  18      535.75      519.48     20.85 o 
  -2  -3  18       46.39       46.73      8.33 o 
  -1  -3  18        6.31        1.11      7.40 o 
   0  -3  18      230.68      261.23     12.95 o 
   1  -3  18      568.03      626.34     20.29 o 
   2  -3  18       78.74       57.31     11.18 o 
   3  -3  18       23.38       20.87      9.62 o 
  -5  -2  18       11.76       -0.79     10.18 o 
  -4  -2  18       18.72       11.77      9.08 o 
  -3  -2  18      615.48      601.96     21.24 o 
  -2  -2  18      287.79      355.15     14.62 o 
  -1  -2  18       63.52       69.58      9.00 o 
   0  -2  18       85.79       52.38      8.70 o 
   1  -2  18      736.35      749.14     24.68 o 
   2  -2  18      588.54      604.20     19.62 o 
   3  -2  18      191.13      207.83     15.65 o 
   4  -2  18        8.69        8.07      9.21 o 
  -5  -1  18      303.64      323.58     17.72 o 
  -4  -1  18        5.05       12.51      8.94 o 
  -3  -1  18       88.10       93.97      9.75 o 
  -2  -1  18      786.77      706.69     19.36 o 
  -1  -1  18      822.86      869.07     21.18 o 
   0  -1  18      230.75      186.97     11.42 o 
   1  -1  18       24.89       24.90      7.83 o 
   2  -1  18      514.59      509.62     17.40 o 
   3  -1  18       87.00       57.89      9.78 o 
   4  -1  18       48.82       48.71      9.57 o 
  -5   0  18      418.39      429.77     20.23 o 
  -4   0  18     1079.40     1069.10     27.27 o 
  -3   0  18       95.13       79.85      9.26 o 
  -2   0  18       55.89       45.72      7.80 o 
  -1   0  18      340.08      331.26     14.10 o 
   0   0  18      640.10      626.54     21.98 o 
   1   0  18       63.71       81.08     10.01 o 
   2   0  18        7.83       18.56      8.15 o 
   3   0  18      152.83      132.04     11.64 o 
   4   0  18      301.54      321.13     15.68 o 
  -4   1  18      264.06      251.27     15.99 o 
  -3   1  18      716.89      761.47     23.47 o 
  -2   1  18      356.06      318.44     15.43 o 
  -1   1  18      119.26       98.90      9.36 o 
   0   1  18      431.19      423.64     16.44 o 
   1   1  18      667.18      745.36     21.40 o 
   2   1  18      262.83      241.56     13.00 o 
   3   1  18       12.30       26.95      8.60 o 
   4   1  18       93.69       85.60     10.29 o 
   5   1  18      144.15      146.96     12.38 o 
  -4   2  18      220.99      263.26     15.38 o 
  -3   2  18      404.03      401.37     20.74 o 
  -2   2  18      490.96      418.37     15.84 o 
  -1   2  18      440.68      407.73     16.55 o 
   0   2  18       69.05       57.61      7.98 o 
   1   2  18      199.53      173.69     11.54 o 
   2   2  18      623.78      576.64     18.73 o 
   3   2  18      524.27      563.12     19.78 o 
   4   2  18       12.04       35.69      9.98 o 
   5   2  18       79.46       56.70     10.78 o 
  -4   3  18      160.60      178.50     15.55 o 
  -3   3  18       19.63       38.24      9.18 o 
  -2   3  18      433.93      424.41     16.40 o 
  -1   3  18      426.68      409.93     18.76 o 
   0   3  18       20.06       32.71      7.99 o 
   1   3  18       55.72       50.42      8.47 o 
   2   3  18      634.72      634.27     20.65 o 
   3   3  18     1170.15     1154.18     27.14 o 
   4   3  18      232.43      251.97     15.04 o 
   5   3  18        8.88       24.21      9.83 o 
  -3   4  18       12.32        9.38      9.45 o 
  -2   4  18      178.91      156.88     10.71 o 
  -1   4  18      625.93      632.38     20.23 o 
   0   4  18      440.60      398.49     16.42 o 
   1   4  18      247.52      237.45     13.07 o 
   2   4  18       16.96       24.42      8.54 o 
   3   4  18      804.86      886.77     25.54 o 
   4   4  18       19.05        0.89      8.68 o 
   5   4  18       58.80       65.69     10.63 o 
  -2   5  18       16.08       11.49      8.49 o 
  -1   5  18        1.98       15.68      8.18 o 
   0   5  18      644.26      656.56     20.47 o 
   1   5  18      258.84      266.27     14.05 o 
   2   5  18        5.06       -1.88      7.90 o 
   3   5  18        0.86       12.65      8.28 o 
   4   5  18      137.48      126.52     12.24 o 
  -1   6  18       25.26        6.76      8.29 o 
   0   6  18      139.55      154.29     11.53 o 
   1   6  18       98.78       78.25     10.04 o 
   2   6  18      424.29      482.47     18.67 o 
   3   6  18       85.43       79.77     10.38 o 
   4   6  18        2.60       42.65     10.17 o 
   0   7  18       57.94       42.94      9.03 o 
   1   7  18        7.04       20.92      9.13 o 
   2   7  18      102.97       90.88     11.01 o 
   3   7  18      118.43       46.41     10.12 o 
  -2  -5  19       61.35       44.73     10.31 o 
  -1  -5  19       64.65       91.62     10.53 o 
   0  -5  19      284.53      321.08     15.06 o 
  -3  -4  19     1000.65     1112.79     32.48 o 
  -2  -4  19      466.74      490.28     19.48 o 
  -1  -4  19       73.33       56.86      9.66 o 
   0  -4  19       68.31       81.17     10.48 o 
   1  -4  19      186.76      227.19     13.94 o 
  -3  -3  19        0.04        2.30      8.77 o 
  -2  -3  19      438.84      441.65     17.00 o 
  -1  -3  19      390.07      433.14     16.81 o 
   0  -3  19       46.87       39.60      8.70 o 
   1  -3  19       17.11       24.81      9.04 o 
   2  -3  19       53.10       34.67      9.27 o 
  -4  -2  19      397.16      406.03     19.78 o 
  -3  -2  19      141.45      119.66     12.59 o 
  -2  -2  19      365.48      353.08     14.90 o 
  -1  -2  19      428.28      381.52     18.85 o 
   0  -2  19      512.52      577.84     19.04 o 
   1  -2  19      167.41      175.75     11.73 o 
   2  -2  19        5.20       -1.42      8.08 o 
   3  -2  19       75.81       81.83     10.72 o 
  -4  -1  19      502.74      552.35     20.94 o 
  -3  -1  19      400.10      346.70     18.85 o 
  -2  -1  19       56.32       38.91      9.38 o 
  -1  -1  19      144.26      127.99     10.24 o 
   0  -1  19      216.77      238.58     12.78 o 
   1  -1  19      212.31      185.98     12.52 o 
   2  -1  19      102.81      121.64     11.74 o 
   3  -1  19        1.44       23.15      9.32 o 
  -3   0  19      305.48      280.88     15.81 o 
  -2   0  19      307.96      269.40     14.81 o 
  -1   0  19       53.63       50.51      8.72 o 
   0   0  19       26.81       10.35      7.63 o 
   1   0  19      169.09      179.93     14.90 o 
   2   0  19      248.54      239.20     14.59 o 
   3   0  19      192.11      230.18     13.47 o 
  -3   1  19       65.29       68.55     10.66 o 
  -2   1  19      485.54      518.21     18.56 o 
  -1   1  19      338.01      352.99     17.69 o 
   0   1  19       94.43       90.40      9.67 o 
   1   1  19       12.92       22.21      9.88 o 
   2   1  19      142.34      172.02     12.01 o 
   3   1  19        0.42       17.33      8.27 o 
   4   1  19       81.19      102.25     11.05 o 
  -3   2  19        6.57       -6.28      8.98 o 
  -2   2  19        0.09       -7.41      7.41 o 
  -1   2  19      306.22      272.28     13.18 o 
   0   2  19      192.20      178.31     11.60 o 
   1   2  19        1.24       -6.92      7.93 o 
   2   2  19        0.40       -7.98      7.98 o 
   3   2  19        9.51       20.23      9.68 o 
   4   2  19      138.22      146.04     12.46 o 
  -2   3  19        0.26        1.82      8.43 o 
  -1   3  19      169.67      179.64     11.81 o 
   0   3  19      152.62      164.26     12.08 o 
   1   3  19      361.22      364.66     16.19 o 
   2   3  19       93.20       92.52     10.50 o 
   3   3  19        9.48       11.66      8.64 o 
   4   3  19       34.11       45.55     10.31 o 
  -2   4  19      207.15      181.30     13.18 o 
  -1   4  19      111.23       84.88      9.99 o 
   0   4  19        1.50       19.14      8.40 o 
   1   4  19      158.28      156.28     11.50 o 
   2   4  19       54.17       59.85      9.58 o 
   3   4  19        0.65       -2.90      8.55 o 
  -1   5  19      131.88       98.04     10.24 o 
   0   5  19       73.49       70.28     10.63 o 
   1   5  19      109.39      113.95     11.62 o 
   2   5  19       20.13        3.36      8.78 o 
   3   5  19       80.90      106.44     12.25 o 
  -2  -2  20      205.13      184.70     12.41 o 
  -1  -2  20       55.75       55.65      9.61 o 
   0  -2  20       43.35       47.25      9.32 o 
   1  -2  20      230.12      255.28     14.33 o 
  -2  -1  20      128.47      126.34     11.53 o 
  -1  -1  20      144.94      150.30     11.54 o 
   0  -1  20       36.13       43.18      9.64 o 
   1  -1  20        5.94        3.26      8.80 o 
  -2   0  20       35.98       50.49      9.80 o 
  -1   0  20       69.63       51.97      9.41 o 
   0   0  20      304.05      291.83     16.93 o 
   1   0  20      139.17      111.25     11.14 o 
   2   0  20        4.58       -8.67      8.67 o 
  -2   1  20      136.04      115.71     12.14 o 
  -1   1  20        6.30       -2.37      7.94 o 
   0   1  20       69.22       69.39      9.58 o 
   1   1  20      138.70      130.44     11.17 o 
   2   1  20       42.40       38.01      9.52 o 
  -1   2  20       70.59       66.06     10.37 o 
   0   2  20      155.80      156.29     16.84 o 
   1   2  20       72.78       65.51     10.49 o 
   2   2  20      240.15      223.11     14.18 o 
   0   3  20       74.16       76.34     10.57 o 
   1   3  20        0.38       -8.08      8.08 o 
   2   3  20      345.64      419.60     17.85 o 
                                                 
